# Supplementary material for: Identification of genetic loci associated with major agronomic traits of wheat (Triticum aestivum L.) based on genome-wide association analysis
Source: BMC Plant Biol. 2021 Sep 13;21:418. doi: 10.1186/s12870-021-03180-6 (PMC8436466; doi:10.1186/s12870-021-03180-6)
Supplement: Supplementary file 1 — Additional file 1 : Table S1. The origin of the wheat accessions used in this study and their population structure and principal component. [file 12870_2021_3180_MOESM1_ESM.xlsx]

## Sheet: Table_S1
Identification of Genetic Loci Associated with Major Agronomic Traits of Wheat (Triticum aestivum L.) Based on Genome-wide Association Analysis BMC Plant Biology Woo Joo Jung1 , Yong Jin Lee2, Chon-Sik Kang3, Yong Weon Seo1,2* 1Department of Plant Biotechnology, Korea University, Seoul 02841, Korea 2Department of Biotechnology, Korea University, Seoul 02841, Korea 3National Institute of Crop Scie…
Table S1. The origin of the wheat accessions used in this study and their population structure and principal component.
Entry	Name	Country of origin	Pedigree Information	IT number	Population strucutre (Q1)	Population strucutre (Q2)	Population strucutre (Q3)	PC1	PC2	PC3
2	KU2	Developed in KU			0.818	0.143	0.039	-7.16355	15.1754	24.4937
3	KU3	Developed in KU	TAM107/Siouxland		0.615	0.329	0.057	2.55465	4.54484	16.2116
4	KU4	Developed in KU	Seri82/TAM107		0.394	0.305	0.301	-3.61617	-1.54733	-17.7068
6	KU6	Developed in KU			0.582	0.001	0.417	-20.1573	2.99586	2.43739
12	KU12	Developed in KU			0.768	0	0.232	-21.4783	13.2479	14.0454
16	KU16	Developed in KU	Seri82/TAM107		0.521	0.348	0.13	-0.784741	-2.7889	10.7201
22	KU22	Developed in KU			0.586	0	0.414	-23.3403	5.55836	4.35886
23	KU23	Developed in KU			0.63	0	0.37	-20.6044	8.68244	2.35643
24	KU24	Developed in KU	Olgeuru Gamma-irradiated		0.553	0	0.447	-20.1054	3.65605	1.54844
25	KU25	Developed in KU	Olgeuru Gamma-irradiated		0.584	0	0.416	-23.8589	5.70984	4.87387
27	KU27	Developed in KU			0.825	0.144	0.031	-7.29488	15.3102	24.5191
33	KU33	Developed in KU	KD4-04DP5		0.75	0	0.25	-19.2316	14.0132	1.72314
34	KU34	Developed in KU	KD4-04DP5		0.648	0	0.352	-20.7134	7.97928	5.12537
36	KU36	Developed in KU			0.814	0.186	0	-2.46461	15.3772	22.6108
43	KU43	Developed in KU	Hmira/Florence Aurore		0.655	0.114	0.231	-9.41346	4.61085	3.76896
44	KU44	Developed in KU	Hmira/Florence Aurore		0.644	0.121	0.235	-9.34209	4.27212	4.02122
51	KU51	Developed in KU	Keumgang/Seri82		0.457	0.241	0.303	-5.0602	3.4813	-18.4388
54	KU54	Developed in KU	Jopum		0.564	0.003	0.433	-20.0719	3.47852	-1.16502
58	KU58	Developed in KU			0.812	0.188	0	-2.54491	15.2631	22.9195
59	KU59	Developed in KU			0.612	0.197	0.191	-7.20172	3.77542	-1.95385
63	KU63	Developed in KU			0.702	0	0.298	-16.7582	7.18367	11.2294
69	KU69	Developed in KU	Hmira/Florence Aurore		0.634	0.11	0.256	-9.49988	7.5813	-3.15507
75	KU75	Developed in KU	Keumgang/TAM201		0.417	0.249	0.334	-4.99409	1.10033	-16.8541
77	KU77	Developed in KU	Jokyung Gamma-irradiated		0.466	0.153	0.381	-13.9165	-3.44005	5.29336
80	KU80	Developed in KU			0.725	0	0.275	-21.7056	10.7544	14.0235
81	KU81	Developed in KU			0.787	0.213	0	0.38672	14.2455	16.2282
82	KU82	Developed in KU			0.732	0.23	0.038	-1.79276	11.2099	17.5446
83	KU83	Developed in KU			0.759	0.151	0.091	-7.63964	12.4168	6.18338
85	KU85	Developed in KU			0.784	0	0.216	-20.838	13.0901	15.8211
86	KU86	Developed in KU			0.768	0	0.232	-20.9839	13.0632	13.6153
87	KU87	Developed in KU			0.584	0.064	0.352	-12.8618	1.97008	-5.64677
88	KU88	Developed in KU			0.522	0	0.477	-20.0378	1.02978	-7.81759
89	KU89	Developed in KU			0.727	0	0.273	-22.1073	10.847	14.5058
90	KU90	Developed in KU			0.616	0.086	0.299	-9.99183	5.30448	-6.2393
91	KU91	Developed in KU			0.745	0	0.255	-20.3996	11.4045	14.0959
92	KU92	Developed in KU			0.809	0.135	0.056	-7.70641	15.0906	22.8238
101	KU101	Developed in KU			0.535	0.017	0.448	-17.1647	3.58597	-12.8593
102	KU102	Developed in KU	Veery'S'/Keumgang		0.523	0.26	0.217	0.487015	7.20321	-23.6713
103	KU103	Developed in KU	TAM107/Siouxland		0.6	0.273	0.127	2.14026	9.34461	-20.6805
104	KU104	Developed in KU	Seri82/TAM107		0.573	0.304	0.123	3.85279	11.0521	-27.904
105	Belokorka	UKR		206168	0.636	0.258	0.106	-1.44723	7.06837	11.6633
106	MEX-CIMMYT-2002-518	MEX		275963	0.542	0.358	0.101	3.20524	-0.523858	2.62967
107	PI 166183	IND		303304	0.606	0.305	0.089	4.60324	9.11761	-22.8666
108	Floro XCo	AUS		210284	0.672	0.176	0.152	-4.71731	5.65766	6.0064
110	yv 99-76	CHN		293629	0.53	0.363	0.107	4.92187	7.44841	-22.9627
111	Jathrap	USA		210316	0.861	0.081	0.058	-5.19223	14.9799	8.0399
112	YSWR-N-30	CAN		210390	0.748	0.139	0.114	-5.16688	8.56981	3.18066
113	MK2384	MEX		210430	0.777	0.09	0.133	-7.79482	10.5733	5.86148
114	MK2516	MEX		210435	0.734	0.081	0.185	-10.3947	8.48922	4.11928
115	MK2524	MEX		210439	0.756	0.045	0.198	-10.4656	9.78772	6.61508
116	MK2528	MEX		210440	0.482	0.364	0.155	1.63883	-4.20281	-1.24558
117	MK2529	MEX		210441	0.545	0.365	0.09	4.04728	-0.261409	4.34009
118	MK2530	MEX		210442	0.63	0.089	0.281	-5.8927	7.87654	-13.4171
119	MK2537	MEX		210443	0.488	0.363	0.149	1.88125	-3.82639	-1.53224
120	MK2538	MEX		210444	0.541	0.375	0.084	6.12227	6.49645	-19.1228
121	MK2539	MEX		210445	1	0	0	-7.76898	22.9835	11.8044
122	MK2587	MEX		210463	0.7	0.023	0.277	-15.7989	8.2754	2.96583
123	MK2591	MEX		210466	1	0	0	-7.85949	22.9541	11.8702
124	MK2595	MEX		210467	1	0	0	-7.75044	23.0953	11.8461
128	MK2603	MEX		210472	0.857	0.04	0.102	-8.15691	14.5149	6.69674
129	MK2605	MEX		210473	0.726	0.173	0.101	-4.09646	8.24629	8.48342
130	Nacozari-	MEX		210496	0.609	0.311	0.08	4.54256	6.2577	-14.5551
131	MK2653	MEX		210498	0.664	0.203	0.133	-2.83131	5.40456	-0.345581
132	MK2656	MEX		210500	0.72	0.179	0.101	-2.48408	8.30327	0.305843
133	MK2453	MEX		212978	0.719	0.167	0.114	-3.25563	8.46753	-0.295445
134	MK2457	MEX		212979	0.676	0.15	0.174	-1.06086	10.077	-15.2167
135	MK2459	MEX		213798	0.88	0.12	0	1.61107	22.4296	16.8931
136	MK2604	MEX		213802	0.557	0.369	0.075	5.64187	0.428246	-2.39162
141	MEX-CIMMYT-2002-443	MEX		275952	0.561	0.425	0.014	8.90333	7.00971	-8.86932
142	MEX-CIMMYT-2002-492	MEX		275959	0.632	0.335	0.033	6.8163	8.07623	-15.5748
143	Kakatsi	MEX		275961	0.636	0.318	0.047	6.12183	9.26715	-20.6621
144	-0CHN-0SCM-0Y	MEX		275964	0.742	0.164	0.095	-4.10379	7.53952	3.21422
145	CMH87.544-C-1Y-3B-1B-2B-0Y	MEX		278239	0.614	0.312	0.073	2.36842	3.23167	5.25064
146	CMSS92Y01257T-50Y-015M-010Y-010Y-8M-0Y-2SJ-0Y	MEX		278241	0.554	0.415	0.031	8.84568	6.5077	-21.244
147	MK2443	MEX		283226	0.701	0.114	0.186	-8.19087	7.65386	5.63495
148	MK2447	MEX		283227	0.57	0.43	0	10.7969	4.14832	7.83416
158	CMBW01Y01692S-6Y-2AL-3AL-010Y-8M-0Y	MEX		291184	0.542	0.458	0	12.6069	7.6549	-23.507
160	CMSS93B00479S-9Y-010M-010Y-010M-2Y-2M-0Y-3PZ-0Y	MEX		291187	0.538	0.434	0.027	11.0775	6.87644	-22.7516
166	CM91046-7Y-0M-0Y-4M-8Y-0B-0FC-1FUS-0Y-0E-0ECU-0SCM-0Y	MEX		291201	0.547	0.25	0.202	-3.03752	1.05505	-3.8846
172	TC910344.S-0C-9R--25C-2R-0C	MEX		291262	0.831	0.038	0.131	-8.83143	12.2512	7.61032
173	PROINTA GUAZU	MEX		291265	0.538	0.462	0	10.9797	6.94821	-21.0352
174	DUCULA	MEX		291266	0.744	0.213	0.043	-0.327601	9.37135	5.97375
175	GANFRENCH	MEX		291268	0.626	0.374	0	9.81558	9.88194	11.8863
176	PARWAZ-94	MEX		291269	0.656	0.344	0	10.254	12.6313	12.0689
179	Roblin	CAN		293068	0.882	0.118	0	2.30096	22.9878	16.3773
180	YANA	BGR		293423	0.789	0.209	0.001	2.53296	15.868	10.8115
181	VRAZA	BGR		293424	0.526	0.323	0.152	1.59834	0.669081	-1.61477
182	Mian 99-15	CHN		293468	0.534	0.466	0	11.9574	4.29321	-17.4465
188	yv 03-314	CHN		293493	0.483	0.421	0.096	6.42574	-3.37059	-0.735751
189	yv 03-339	CHN		293500	0.513	0.487	0	13.7223	8.17819	-20.6748
190	yv 04-323	CHN		293517	0.555	0.445	0	12.421	9.53347	-22.1762
191	yv 04-331	CHN		293518	0.521	0.479	0	11.8923	4.31286	-17.9666
192	yv 04-332	CHN		293519	0.602	0.398	0	11.6322	9.42561	-19.6575
193	yv 04-333	CHN		293520	0.589	0.411	0	12.7354	11.7101	-12.9685
196	yv 97-23	CHN		293593	0.647	0.285	0.069	2.36067	5.23471	1.80108
197	yv 96-3	CHN		293594	0.612	0.338	0.05	6.40986	7.42915	-6.72353
198	yv 93-105	CHN		293595	0.563	0.433	0.004	10.7172	4.70978	-5.77908
199	yv 98-3026	CHN		293598	0.551	0.408	0.041	6.73668	1.04911	1.68228
200	yv 98-3030	CHN		293600	0.536	0.458	0.005	8.38256	-0.177532	0.700984
202	TRI 14986	PRK		293773	0.537	0.399	0.064	9.88222	3.31933	-10.09
203	yv 99-71	CHN		293624	0.737	0.263	0	8.84991	16.6884	12.0329
206	yv 99-74	CHN		293627	0.874	0.126	0	2.82823	23.5441	16.6617
207	yv 99-75	CHN		293628	0.989	0	0.011	-7.06344	20.8056	10.0495
208	yv 99-1042	CHN		293630	0.45	0.373	0.177	2.0759	-3.90498	-4.06316
210	yv 00-4	CHN		293634	0.538	0.416	0.046	10.6604	3.86419	-8.80038
213	SARICA F 70	CHN		293646	0.546	0.286	0.168	-0.180372	0.119345	-2.47955
214	Demai 2	CHN		293648	0.592	0.191	0.216	-4.35336	3.86592	-9.55801
215	De 81-26	CHN		293649	0.573	0.353	0.073	2.00012	-0.876755	5.32014
216	Dian89D2-29	CHN		293651	0.577	0.331	0.093	1.11951	-0.325882	5.97968
217	GuojI 13	CHN		293652	0.542	0.351	0.107	1.66393	-1.27929	4.33523
218	S 181	CHN		293653	0.869	0.097	0.033	-2.69765	16.2102	6.02552
219	984-10	CHN		293661	0.612	0.352	0.036	5.07209	9.02296	-11.1588
221	TRI 14980	PRK		293770	0.616	0.209	0.175	-3.05986	3.74373	0.730369
222	TRI 14988	PRK		293774	0.624	0.376	0	8.28583	6.68272	11.1625
223	Mianyang 94-317	CHN		293815	0.636	0.364	0	7.66027	6.94958	10.5148
224	Baviaora M 92	CHN		293829	0.757	0.132	0.111	-2.9401	12.173	0.436601
225	CHN-YAAS-2010-275	CHN		293831	0.558	0.34	0.102	3.85719	-0.302506	-5.15787
226	CHN-YAAS-2010-281	CHN		293835	0.56	0.343	0.097	4.01937	-0.302385	-5.00811
227	CHN-YAAS-2010-282	CHN		293836	0.558	0.348	0.094	4.21284	-1.05221	-4.43177
228	CHN-YAAS-2010-289	CHN		293841	0.559	0.348	0.094	4.35609	-1.03135	-4.50103
230	Liao Chun No. 6	CHN		293883	0.771	0.228	0.001	4.05161	14.8283	-13.7615
231	P 8045-78	AUT		293889	0.732	0.205	0.064	0.799617	11.9128	-6.18193
232	UZB-Shahrisabz-2011-20	UZB		294304	0.504	0.314	0.183	-0.522517	-1.90917	-2.63769
234	Hong fu 1	CHN		297179	0.6	0.4	0	7.77947	7.0669	13.5799
236	S 055	CHN		297197	0.675	0.325	0	8.68005	12.6158	15.2999
237	PI 201972	MEX		297816	0.83	0.17	0	3.56343	17.6473	-6.47821
238	S1543	IND		297949	0.847	0.128	0.025	-2.38923	13.3023	8.54209
239	S1793	IND		297952	0.918	0.082	0	-0.934468	17.6485	8.61847
240	S1819	IND		297954	0.901	0.099	0	-1.15959	16.6046	6.68705
241	Mindszentpusztai	HUN		298028	0.882	0.118	0	-2.30081	14.5223	10.1578
242	Pinvte	BGR		298360	0.878	0.122	0	-0.734361	15.1354	8.94115
243	ELS 6304-4-B	ETH		298379	0.768	0.232	0	5.67814	14.8097	-16.843
245	yv 03-304	CHN		300044	0.519	0.29	0.191	-1.76499	-0.61436	-0.689944
247	PI 166020	IND		303293	0.668	0.307	0.025	6.58971	9.88162	-15.4536
248	PI 166174	IND		303300	0.574	0.411	0.015	11.0888	6.39302	6.36402
249	12	CHN		311598	0.625	0.375	0	8.8878	10.2714	-2.93926
252	Chengdu 9503	CHN		300093	0.529	0.375	0.096	4.58854	0.0769575	-2.69459
253	Liyu 1	CHN		311633	0.55	0.356	0.093	4.22412	3.44699	-4.54017
254	982-66	CHN		311638	0.498	0.39	0.112	4.23763	-1.45622	3.69412
255	Neijiang 945655	CHN		311650	0.711	0.183	0.106	-4.26504	9.62041	8.83094
256	Neijiang 966195	CHN		311651	0.701	0.163	0.135	-6.0969	8.75519	8.60959
257	Mianyang 94-335	CHN		311655	0.603	0.313	0.084	2.36422	4.78318	6.7458
258	HD 2329	CHN		311658	0.698	0.302	0	7.42365	13.4167	-20.012
259	CHN-YAAS-2010-294	CHN		311660	0.781	0.219	0	5.30271	16.394	-16.2071
260	W5 5787			14591	0.555	0.346	0.098	4.06652	-1.10269	-4.38545
262	Auther 2-7 C-1			15804	0.777	0.197	0.026	2.91983	15.8734	-19.2251
263	Benhur			15821	0.791	0.191	0.018	3.26119	16.5631	-18.0159
265	Floreolo			16075	0.833	0.167	0	2.82131	19.6273	16.4022
266	No 50			16374	0.548	0.452	0	9.95336	6.89973	-9.29417
268	Norin 36	JPN		16411	0.74	0.26	0	4.74739	14.3634	-16.9751
270	7301			16855	0.731	0.127	0.142	-4.94394	10.4526	1.31081
271	P59(DOR TUGAL)			16857	0.726	0.191	0.083	0.381343	9.68912	4.92608
272	Chapingo			16970	0.741	0.161	0.098	-3.74527	8.38756	5.08003
273	Nont M67-son 64 Kirend			16998	0.761	0.182	0.057	0.229221	13.9917	-3.13275
274	SWM789783			140894	0.756	0.216	0.027	2.49473	13.2457	-6.1369
275	YM1#6-26B-0Y			165921	0.738	0.207	0.056	1.46081	13.83	-8.28628
276	SNHARI-47			165934	0.478	0.377	0.145	0.679254	-0.786673	3.80905
277	84 GBEN-BW-56			165940	0.899	0.07	0.032	-2.56784	18.6401	3.35505
278	84 GBEN-BW-129			165941	0.905	0.056	0.039	-5.14735	17.8966	8.44294
279	72784			166002	0.721	0.186	0.093	-3.41471	7.02953	4.52942
280	BEIJING 3			166019	0.782	0.163	0.056	-0.133975	14.4388	-10.349
281	BEIJING 16			166030	0.668	0.179	0.153	-4.60586	5.27279	2.26609
282	73085			166281	0.904	0.06	0.036	-1.28641	17.7659	-2.42671
283	73086			166282	0.686	0.314	0	4.48499	9.79015	11.2444
284	73110			166304	0.974	0	0.026	-7.39362	21.3024	9.41411
285	VEE#4			166350	0.997	0.002	0	-4.91049	19.9774	9.25727
286	VEE			166351	0.994	0.005	0	-5.00482	19.9017	8.83942
287	GENARO 81			166352	0.869	0.116	0.016	0.211975	20.2523	3.64693
1	KU1	Developed in KU	Veery No.2/TAM107		0.302	0.657	0.041	13.8997	-8.26402	14.6935
9	KU9	Developed in KU	Seri82/TAM107		0.288	0.531	0.181	2.27105	-12.9499	10.4615
19	KU19	Developed in KU	Veery No.2/TAM107		0.268	0.671	0.061	13.2707	-11.4821	14.3821
20	KU20	Developed in KU	Keumgang/SieteCerros66		0	0.518	0.482	-1.20469	-23.116	3.70811
38	KU38	Developed in KU	Veery No.3/Keumgang		0	0.512	0.488	-2.85857	-23.809	3.70262
39	KU39	Developed in KU	TAM107/Seri82		0.395	0.473	0.132	3.44885	-7.71628	10.6928
40	KU40	Developed in KU	KD14-23-04DP42-2/Seri82		0.307	0.442	0.251	-2.63516	-11.4442	7.071
42	KU42	MEX	CHAT'S'	14717	0.123	0.877	0	24.2731	-12.0684	10.5853
46	KU46	Developed in KU	Seri82/TAM107		0.374	0.374	0.252	-2.83433	-8.14056	7.04939
56	KU56	Developed in KU	Keumgang/SieteCerros66		0	0.665	0.335	6.11972	-22.2291	10.5138
60	KU60	Developed in KU	Seri82/TAM107		0.277	0.61	0.112	6.4468	-13.3748	8.54707
61	KU61	Developed in KU	Seri82/TAM107		0.223	0.677	0.1	8.78072	-15.1674	10.1692
62	KU62	Developed in KU	Veery No.2/TAM107		0.243	0.708	0.049	14.5621	-11.6246	14.5779
72	KU72	Developed in KU	Amigo/Siouxland		0.328	0.488	0.184	2.19502	-11.2347	4.75705
73	KU73	Developed in KU	TAM107/Seri82		0.427	0.483	0.09	4.51398	-6.8487	10.4369
74	KU74	Developed in KU	Seri82/TAM107		0.405	0.481	0.114	4.63509	-5.5693	10.1601
76	KU76	Developed in KU	KD14-23-04DP42-2/Seri82		0.301	0.451	0.249	-2.06454	-12.3826	7.06822
109	CHUAN MAI 18	MEX		291207	0.257	0.672	0.072	14.7244	-12.37	-6.56266
125	MK2597	MEX		210468	0.122	0.878	0	21.8042	-14.5965	11.8963
126	MK2601	MEX		210470	0.281	0.699	0.02	16.7097	-9.01372	10.0517
127	MK2602	MEX		210471	0.112	0.888	0	22.4054	-14.6626	11.7053
137	MK2675	MEX		213804	0	1	0	28.0602	-20.7198	12.8405
138	HTRi14973	PRK		213823	0	1	0	28.6064	-20.0485	12.8041
139	Yun 0717	CHN		267194	0	1	0	29.2855	-22.9416	12.3468
140	MEX-CIMMYT-2002-427	MEX		275948	0	1	0	20.4351	-23.234	12.0055
149	MK2468	MEX		283228	0.412	0.534	0.054	13.8409	-2.86726	0.596047
150	MK2473	MEX		283229	0.08	0.92	0	22.5075	-17.2391	5.71272
151	Emerald	USA		289622	0	1	0	28.8968	-19.8207	12.2382
153	CMBW90Y3041-11Y-010M-010M-010Y-2M-015Y-0Y	MEX		291175	0.358	0.642	0	16.3158	1.16453	-17.8016
154	NING MAI 50	MEX		291176	0	1	0	29.386	-23.3826	11.9668
155	CMSS92M03482T-015M-0Y-0Y-050M-23Y-2M-0Y	MEX		291179	0	1	0	29.2961	-23.3391	11.8718
156	CMSS92Y00639S-1-5SCM-1SJ-0Y	MEX		291180	0.353	0.647	0	15.3875	1.29234	-14.1041
157	CMSS92M01863S-015M-0Y-050M-0Y-13M-0Y-1SJ-0T	MEX		291181	0.438	0.562	0	17.6431	1.60094	5.69654
159	CMSS93B00385S-26Y-010M-010Y-010M-10Y-1M-0Y	MEX		291186	0.431	0.524	0.045	11.0306	-2.53717	4.33639
161	CMSS93B01075S-74Y-010M-010Y-010M-7Y-3M-0Y-3PZ-0Y	MEX		291188	0.356	0.561	0.083	8.07904	-9.13197	-5.90502
162	CMSS94Y03006T-0300M-0100Y-050Y-050M-30Y-030M-3PZ-0Y	MEX		291189	0.456	0.544	0	13.615	3.73787	-20.8751
163	CMSS95Y02329S-0100Y-0200M-9Y-010M-9Y-030M-3PZ-0Y	MEX		291191	0.328	0.561	0.111	7.28127	-9.46975	-5.50466
164	CMSS92Y01399T-2Y-010M-010Y-010Y-5M-0Y-0HTY	MEX		291193	0.358	0.563	0.078	8.20069	-9.08844	-5.96104
165	CMBW90M1671-34M-2AL-0AL-07Y-2M-0Y-2SJ-0Y-OSCM-0Y	MEX		291199	0.434	0.489	0.078	7.974	-5.3281	-2.06203
167	CMBW91Y02939M-030TOPM-9Y-010M-010Y-015M-3Y-0M-0E-0ECU-0SCM-0Y	MEX		291202	0.442	0.548	0.01	13.8715	1.82079	-18.7499
168	TSAPKI	MEX		291203	0.325	0.584	0.091	12.1127	-7.79596	-9.15047
169	-0ECU-0Y-010SCM-0Y-0Y-0Y-0SCM-OY	MEX		291205	0.291	0.639	0.07	14.0727	-10.3829	-6.34759
170	SHANGHAI #8	MEX		291208	0.484	0.516	0	11.9716	3.59699	-20.7553
171	CMSS95Y02551S-0100Y-0200M-20Y-010M-3Y-030M-4PZ-0Y	MEX		291261	0.468	0.532	0	12.8863	4.27257	-21.6824
177	CMH86.2800-A-1B-1Y-1B-0B	MEX		291270	0.282	0.718	0	20.4097	-6.37013	7.82897
178	WIR9708	RUS		292986	0.412	0.586	0.002	15.1077	0.564232	-13.7585
183	27851	CHN		293469	0.27	0.685	0.044	16.2415	-10.8483	-6.72814
184	42383	CHN		293482	0.294	0.664	0.042	14.904	-11.0391	-6.18127
185	yv 03-311	CHN		293490	0.349	0.651	0	16.1912	0.864045	-18.0184
186	yv 03-312	CHN		293491	0.392	0.608	0	16.4053	3.33386	-19.2749
187	yv 03-313	CHN		293492	0.462	0.538	0	13.7719	5.55318	-20.6663
194	yv 98-2	CHN		293526	0.471	0.529	0	15.3834	2.81368	9.10823
195	832-714	CHN		293547	0.239	0.761	0	18.3525	-10.7517	8.4659
201	yv 98-3123	CHN		293603	0.362	0.638	0	17.2031	-1.09344	-0.469596
204	yv 99-72	CHN		293625	0.276	0.687	0.037	14.5886	-10.8511	2.29037
205	yv 99-73	CHN		293626	0.47	0.53	0	15.4311	2.7717	9.07218
209	yv 99-1045	CHN		293631	0.447	0.553	0	17.057	1.84706	8.68349
211	42441	CHN		293644	0.107	0.893	0	25.9506	-11.876	10.9927
212	SON 64	CHN		293645	0.041	0.959	0	25.811	-16.7482	9.74132
220	TRI 14979	PRK		293769	0	1	0	19.6477	-24.7283	12.3896
229	Sel. 49-4830 H944	ARG		293869	0.493	0.507	0	13.9104	2.79184	5.28855
233	PI 245642	AFG		295499	0.28	0.72	0	16.4712	-8.10149	5.92304
235	yv 04-324	CHN		297181	0.486	0.514	0	10.9771	6.25338	-6.61876
244	Toca	COL		298416	0.378	0.622	0	15.8959	0.361167	4.60011
246	Chengdu 92R178	CHN		300094	0.391	0.442	0.167	4.40393	-8.50458	-3.50881
250	84D2-2813	CHN		311612	0	1	0	19.1805	-23.9014	11.9937
251	Dian 832-653	CHN		311626	0.469	0.531	0	11.453	2.34934	2.64555
261	Blue Bird #2	MEX		15607	0	1	0	29.0132	-22.3812	12.1728
264	Dong Buk 143	JPN		16039	0.265	0.688	0.047	16.4071	-11.262	-6.59693
267	Norin 35	JPN		16410	0.14	0.86	0	22.5672	-11.1869	10.1556
269	Naphal(49 N 99)			16458	0.388	0.535	0.077	12.046	-3.48311	3.09422
288	CM66684-B-1M-6Y-2M-2Y-1M-0Y			166397	0.283	0.617	0.1	9.29592	-11.285	4.40886
5	KU5	Developed in KU	Keumgang/SieteCerros66		0	0.4	0.599	-9.83895	-26.2909	2.59556
7	KU7	Developed in KU	Keumgang/Seri82		0.001	0.435	0.564	-8.05073	-24.2521	1.2685
8	KU8	Developed in KU	Keumgang/Seri82		0	0.245	0.755	-18.0024	-23.9599	-1.51407
10	KU10	Developed in KU	Keumgang/Seri82		0	0.362	0.638	-11.3133	-28.5676	-0.925589
11	KU11	Developed in KU	Keumgang/Seri82		0	0.399	0.601	-10.5111	-25.5773	2.88507
13	KU13	Developed in KU	Keumgang/Seri82		0	0.418	0.581	-8.52012	-27.6466	2.17997
14	KU14	Developed in KU	Jokyung Gamma-irradiated		0.257	0.235	0.508	-13.9317	-14.1004	0.334754
15	KU15	Developed in KU	Jokyung Gamma-irradiated		0.259	0.236	0.504	-13.6883	-14.0294	0.355514
17	KU17	Developed in KU	Keumgang/SieteCerros66		0	0.437	0.562	-8.12537	-25.7221	2.13157
18	KU18	Developed in KU	Keumgang/SieteCerros66		0.214	0.3	0.486	-10.3015	-6.98593	-10.888
21	KU21	Developed in KU			0.108	0	0.892	-30.2647	-14.2165	-3.66577
26	KU26	Developed in KU	Keumgang/951188-G3-G1		0.271	0.048	0.682	-22.6785	-8.77702	-2.28914
28	KU28	Developed in KU	Keumgang Gamma-irradiated		0	0	1	-33.8451	-21.3899	-5.23183
29	KU29	Developed in KU	Keumgang/Veery No.2		0.044	0.314	0.642	-13.3281	-18.1893	-3.46369
30	KU30	Developed in KU	Keumgang/Seri82		0	0.349	0.651	-11.0224	-29.1438	-2.03597
31	KU31	Developed in KU	Keumgang/Seri82		0.001	0.403	0.596	-9.48984	-23.3145	-0.324711
32	KU32	Developed in KU	Keumgang Gamma-irradiated		0	0	1	-33.6508	-21.7454	-5.21
35	KU35	Developed in KU	Keumgang/SieteCerros66		0.155	0.106	0.738	-21.21	-11.7362	-6.05231
37	KU37	Developed in KU	Jokyung Gamma-irradiated		0.237	0.299	0.465	-8.98855	-11.4366	-8.5043
41	KU41	Developed in KU	Keumgang Gamma-irradiated		0	0	1	-33.7751	-21.8125	-5.08634
45	KU45	Developed in KU	Keumgang/Gabo		0.212	0.048	0.74	-23.6011	-12.7406	-4.04252
47	KU47	Developed in KU	Keumgang/SieteCerros66		0.209	0.24	0.551	-10.7147	-10.8622	-5.03923
48	KU48	Developed in KU	Keumgang/Seri82		0	0.319	0.681	-13.1112	-28.5424	-1.36536
49	KU49	Developed in KU	Keumgang/Seri82		0	0.337	0.662	-12.2839	-28.3538	-1.72642
50	KU50	Developed in KU	Keumgang/Seri82		0	0.341	0.658	-11.8342	-28.2214	-1.90942
52	KU52	Developed in KU	Baekgang		0	0.371	0.629	-10.7024	-27.4882	-1.26157
53	KU53	Developed in KU	Jokyung		0.074	0.315	0.611	-12.647	-16.8149	-7.17428
55	KU55	Developed in KU	Joongmo2008		0.296	0.079	0.626	-20.2485	-9.09591	-2.94389
57	KU57	Developed in KU	Keumgang/SieteCerros66		0.111	0.175	0.715	-18.2914	-17.4876	-3.48575
64	KU64	Developed in KU	Keumgang/Seri82		0	0.342	0.658	-10.8747	-25.1484	-2.26845
65	KU65	Developed in KU	Keumgang/Veery No.2		0.11	0.27	0.62	-13.275	-16.7839	-7.98813
66	KU66	Developed in KU	Keumgang/Seri82		0.049	0.365	0.586	-8.9912	-18.6018	-2.23657
67	KU67	Developed in KU	Keumgang/SieteCerros66		0.109	0.213	0.677	-16.7294	-17.1087	-4.41418
68	KU68	Developed in KU	Keumgang/Seri82		0.136	0.402	0.462	-6.16646	-10.8082	-3.12419
70	KU70	Developed in KU	Veery'S'/Keumgang		0.241	0.263	0.496	-7.92262	-4.39591	-11.6318
71	KU71	Developed in KU	Veery'S'/Keumgang		0.199	0.13	0.671	-19.7548	-12.655	-9.40639
78	KU78	Developed in KU	Keumgang/SieteCerros66		0.374	0.219	0.407	-8.32527	-0.885369	-13.6691
79	KU79	Developed in KU	Keumgang		0	0	1	-33.7163	-21.701	-5.0808
84	KU84	Developed in KU			0.245	0.183	0.572	-15.8746	-12.2386	0.371398
93	KU93	Developed in KU			0.237	0	0.763	-27.0232	-9.17006	-2.23395
95	KU95	Developed in KU	Keumgang Gamma-irradiated		0	0	1	-34.0058	-21.1785	-4.83492
96	KU96	Developed in KU			0.067	0.018	0.916	-25.6378	-13.9238	-4.09548
97	KU97	Developed in KU	Keumgang Gamma-irradiated		0	0	1	-33.7922	-20.4372	-5.78605
98	KU98	Developed in KU	Keumgang Gamma-irradiated		0.419	0.088	0.493	-14.5714	-1.77306	-17.0341
99	KU99	Developed in KU			0.234	0	0.766	-27.6709	-9.29582	-2.0181
100	KU100	Developed in KU			0.273	0	0.727	-24.7859	-5.36169	-8.031
