# Supplementary material for: Identification of genetic loci associated with major agronomic traits of wheat (Triticum aestivum L.) based on genome-wide association analysis
Source: BMC Plant Biol. 2021 Sep 13;21:418. doi: 10.1186/s12870-021-03180-6 (PMC8436466; doi:10.1186/s12870-021-03180-6)
Supplement: Supplementary file 4 — Additional file 4 : Table S3. The information of SNP markers used to analyze marker-trait associations. [file 12870_2021_3180_MOESM4_ESM.xlsx]

## Sheet: Table_S3
Identification of Genetic Loci Associated with Major Agronomic Traits of Wheat (Triticum aestivum L.) Based on Genome-wide Association Analysis BMC Plant Biology Woo Joo Jung1 , Yong Jin Lee2, Chon-Sik Kang3, Yong Weon Seo1,2* 1Department of Plant Biotechnology, Korea University, Seoul 02841, Korea 2Department of Biotechnology, Korea University, Seoul 02841, Korea 3National Institute of Crop Scie…
Table S3. The information of SNP markers used to analyze marker-trait associations
SNP marker	chromosome	position (bp)
BS00000713_51	1A	1143991
Excalibur_c10657_796	1A	1172028
Excalibur_c10657_1280	1A	1172732
wsnp_Ex_c10657_17376086	1A	1174082
wsnp_Ex_c10657_17376448	1A	1174999
CAP11_rep_c7878_143	1A	1188500
RAC875_c20883_801	1A	1205389
tplb0028p02_562	1A	1206149
Excalibur_c21898_153	1A	1207781
BobWhite_c65478_119	1A	1208770
GENE-0014_822	1A	1208845
GENE-0014_317	1A	1208901
GENE-0014_262	1A	1208948
GENE-0014_142	1A	1209036
Excalibur_c94139_55	1A	1209534
BS00090003_51	1A	1209598
BS00022677_51	1A	1209780
Tdurum_contig60323_456	1A	1230610
RAC875_c95364_259	1A	1232291
RAC875_c42700_264	1A	1233647
Kukri_c18951_493	1A	1233723
BS00093327_51	1A	1334816
Excalibur_c9509_1180	1A	1334889
IAAV3919	1A	1335101
Tdurum_contig44888_837	1A	1335232
Kukri_c36351_64	1A	1335511
TA002086-0901	1A	1335518
Kukri_rep_c68121_997	1A	1335882
Excalibur_rep_c70751_58	1A	1337136
RAC875_rep_c110533_92	1A	1337425
IAAV5306	1A	1337473
BobWhite_c1361_1187	1A	1337563
Kukri_c2408_784	1A	1340488
wsnp_Ra_c11211_18227610	1A	1341356
Kukri_c54820_382	1A	1341835
Excalibur_c44612_474	1A	1344293
BS00033750_51	1A	1865035
Kukri_c3888_1478	1A	3061669
BS00100774_51	1A	3282304
BobWhite_c31470_532	1A	3818811
Excalibur_c11258_1700	1A	3928511
BobWhite_c4246_367	1A	3972584
BobWhite_c4246_292	1A	3972943
BS00026456_51	1A	4111365
Excalibur_c58555_110	1A	4249297
GENE-3142_72	1A	4249670
RAC875_c30138_595	1A	4250858
TA003600-0503	1A	4252030
Kukri_c7192_1077	1A	4375814
Kukri_c7192_1128	1A	4375865
wsnp_Ex_c12254_19574891	1A	4379496
tplb0025b13_2879	1A	4379544
tplb0025b13_2792	1A	4379872
tplb0025b13_2687	1A	4379977
Kukri_c1818_2671	1A	4380426
tplb0025b13_2372	1A	4380658
Kukri_c1818_2380	1A	4380805
tplb0025b13_2054	1A	4380976
tplb0025b13_2033	1A	4380997
tplb0025b13_1721	1A	4381675
BS00030667_51	1A	4382261
wsnp_Ku_c1818_3557849	1A	4382452
wsnp_Ku_c1818_3557408	1A	4383342
tplb0025b13_352	1A	4383729
tplb0025b13_372	1A	4383729
tplb0025b13_150	1A	4384857
tplb0062i18_102	1A	4440055
BobWhite_c4303_524	1A	4441894
Excalibur_c72544_414	1A	4443018
BobWhite_c5793_372	1A	4644562
BS00059422_51	1A	4748470
BS00059424_51	1A	4748492
BS00023377_51	1A	4834874
IACX2941	1A	5032803
BobWhite_c21669_430	1A	5033008
BS00082566_51	1A	5038240
BS00082567_51	1A	5038357
BobWhite_c20902_177	1A	5048004
RAC875_c40192_725	1A	5185949
Ku_c28007_1398	1A	5549186
Ra_c2029_3163	1A	5549251
BS00094793_51	1A	5551836
BS00023130_51	1A	6068661
Tdurum_contig52189_1322	1A	6693324
D_contig33959_220	1A	7211045
BS00058867_51	1A	7338749
Kukri_c8390_547	1A	7510347
Kukri_c8390_1102	1A	7511296
RAC875_c8282_644	1A	7511739
Kukri_c8390_1515	1A	7511823
Tdurum_contig11679_319	1A	7886151
Kukri_c8602_730	1A	7887193
BS00108242_51	1A	7970436
BS00108243_51	1A	7970604
RAC875_c9457_457	1A	7970725
RAC875_c9457_788	1A	7971186
Kukri_rep_c116086_67	1A	8528139
Kukri_rep_c102231_265	1A	8529650
wsnp_Ex_c2868_5292662	1A	8531361
Excalibur_c2868_1808	1A	8532071
Ku_c8810_895	1A	8532336
Ku_c8810_903	1A	8532344
wsnp_Ex_c2868_5293485	1A	8532540
RAC875_c30657_82	1A	8533800
RAC875_c11276_340	1A	8534253
BS00022448_51	1A	8616751
BS00056550_51	1A	8635640
BS00050936_51	1A	8673404
RAC875_c38756_141	1A	8676076
BS00068580_51	1A	8876046
BS00023201_51	1A	8982127
CAP12_c1632_462	1A	8996584
CAP12_c1632_478	1A	8996600
wsnp_CAP11_c710_458019	1A	8996605
wsnp_RFL_Contig4735_5673999	1A	8997389
BS00079769_51	1A	8997687
BS00022355_51	1A	8997804
Excalibur_rep_c67141_73	1A	8998661
Kukri_c2332_1093	1A	8999141
RAC875_c19569_849	1A	8999339
RAC875_c19569_765	1A	8999423
Kukri_c2332_583	1A	9000055
wsnp_Ex_rep_c106111_90308719	1A	9578906
GENE-0411_807	1A	9580988
GENE-0411_723	1A	9581051
GENE-0411_656	1A	9581111
Kukri_c37212_1286	1A	9581358
RFL_Contig1027_442	1A	9582950
Excalibur_c6154_413	1A	9588404
Kukri_c24454_423	1A	9589071
RAC875_c4805_330	1A	9589755
CAP8_c2499_173	1A	9589877
Excalibur_c71158_54	1A	9635653
Excalibur_c71158_117	1A	9635716
wsnp_Ex_c6420_11162653	1A	9667449
wsnp_Ku_c183_358844	1A	9667942
wsnp_Ex_c57982_59470152	1A	9668044
Ex_c57982_980	1A	9668352
Excalibur_c11330_695	1A	9968946
RAC875_c19183_306	1A	9969685
RAC875_c1710_376	1A	10438374
BS00010128_51	1A	10439652
RAC875_rep_c72805_651	1A	10439822
RAC875_rep_c104335_293	1A	10442582
Excalibur_c5139_198	1A	10444996
Excalibur_c82557_201	1A	10457551
BobWhite_c39996_126	1A	10491266
Kukri_c32052_171	1A	10491604
BobWhite_c20934_450	1A	10725308
wsnp_Ku_c13229_21142792	1A	10728303
Excalibur_s113077_141	1A	10732449
BS00069278_51	1A	10846512
BS00074511_51	1A	10914186
Kukri_c30195_832	1A	10919002
IAAV7479	1A	10919017
JD_c49343_430	1A	10926466
Tdurum_contig68827_61	1A	10949354
BS00022943_51	1A	10949454
Kukri_c46939_83	1A	10949548
Kukri_c29655_239	1A	10949672
Kukri_c29655_194	1A	10949717
Excalibur_c95327_51	1A	10949827
RFL_Contig5637_1008	1A	10949885
CAP11_c852_603	1A	10958561
TA004380-0460	1A	11012624
Kukri_c87556_380	1A	11013271
GENE-4832_103	1A	11013362
BS00003595_51	1A	11349446
Jagger_c6846_109	1A	11350403
RAC875_rep_c101110_474	1A	11350438
RAC875_rep_c101110_563	1A	11350527
Kukri_c24962_123	1A	11350829
BS00025755_51	1A	11354873
tplb0053o08_2004	1A	11418275
Kukri_c29150_143	1A	11422463
Excalibur_c114401_105	1A	11423941
RAC875_c18640_821	1A	11424238
Kukri_c14149_462	1A	11424355
RAC875_c75971_349	1A	11425059
Excalibur_c49234_475	1A	11425233
Excalibur_c9196_313	1A	11436998
Tdurum_contig43943_1165	1A	11437098
GENE-0172_551	1A	11437361
Tdurum_contig68637_256	1A	11438475
Tdurum_contig43943_56	1A	11438584
CAP11_c2581_302	1A	11439388
CAP8_c2448_355	1A	11439443
Tdurum_contig14847_354	1A	11439689
CAP7_c8902_121	1A	11439936
Tdurum_contig14847_144	1A	11440026
Excalibur_c97691_225	1A	11496638
BS00081035_51	1A	11504968
RAC875_c5831_1486	1A	12359733
Kukri_c36272_216	1A	12371308
Tdurum_contig69688_234	1A	12681326
RAC875_c57939_78	1A	12956830
RAC875_c57939_175	1A	12956927
BS00022304_51	1A	13018848
BS00022288_51	1A	13018902
BS00110945_51	1A	13018909
Kukri_c34536_373	1A	13048064
Kukri_c34536_259	1A	13048153
BobWhite_c28295_256	1A	13048739
Kukri_c8211_761	1A	13049069
TA003247-1072	1A	13049287
CAP7_c3299_316	1A	13050044
CAP7_c3299_342	1A	13050070
Kukri_c5715_141	1A	13200913
TA005766-0499	1A	13271850
RAC875_rep_c70613_78	1A	13310024
IAAV6115	1A	13310258
BS00083340_51	1A	13310555
wsnp_Ex_c38203_45790396	1A	13311167
Excalibur_c44883_1846	1A	13311739
Kukri_rep_c69910_1153	1A	13313824
wsnp_Ku_c28164_38103270	1A	13315999
Excalibur_rep_c67198_530	1A	13316231
wsnp_Ku_c17177_26216230	1A	13318628
BS00110709_51	1A	13340478
BS00022270_51	1A	13340512
Excalibur_c98785_249	1A	13346372
RAC875_c22821_542	1A	13446239
RAC875_c34888_65	1A	13535230
RAC875_c16352_326	1A	13539304
BobWhite_c18592_327	1A	13539896
BS00022701_51	1A	13540606
BobWhite_c6558_234	1A	13540612
Kukri_c45607_199	1A	13540838
Excalibur_c15692_532	1A	13583984
BS00022667_51	1A	13598679
BobWhite_c34604_222	1A	13599348
RFL_Contig1703_695	1A	13622604
Tdurum_contig44809_1626	1A	13743329
Kukri_c4126_240	1A	13743409
Kukri_c4126_208	1A	13743441
IACX11001	1A	13743562
Kukri_c2121_2345	1A	13743861
Kukri_c2121_1994	1A	13744212
wsnp_JD_c7522_8606553	1A	13744722
wsnp_Ex_c4876_8692849	1A	13744832
Kukri_c2121_1334	1A	13744872
Ex_c4876_1221	1A	13745004
Ex_c28368_426	1A	13752919
Excalibur_c25175_512	1A	13753120
Excalibur_c58154_84	1A	13754118
BS00077350_51	1A	13804638
wsnp_Ex_c7705_13139890	1A	13808249
tplb0061f07_1411	1A	13808403
wsnp_Ku_c3097_5801027	1A	13809553
wsnp_Ex_c7965_13520238	1A	13809625
BS00103478_51	1A	13809775
CAP7_rep_c6866_212	1A	13849085
Ku_c4823_673	1A	13851389
Tdurum_contig42479_1254	1A	13942293
Tdurum_contig42479_2158	1A	13943197
RAC875_c67106_97	1A	13943424
wsnp_Ex_c1137_2182795	1A	13943544
TA003422-0757	1A	13944055
Tdurum_contig42479_3110	1A	13944149
wsnp_Ex_c1137_2183772	1A	13944521
Tdurum_contig42479_3800	1A	13944839
Jagger_rep_c10343_173	1A	14023058
Ex_c21139_812	1A	14025585
BobWhite_c685_1231	1A	14027876
RAC875_c20875_753	1A	14028299
Excalibur_c81545_101	1A	14135844
BS00074370_51	1A	14238601
BS00074369_51	1A	14238643
BobWhite_c27474_65	1A	14385073
BobWhite_c27474_124	1A	14385237
BobWhite_c27474_154	1A	14385237
Excalibur_c101903_734	1A	14476922
Kukri_c37592_304	1A	14477558
tplb0043h23_1346	1A	14552279
BobWhite_c48447_529	1A	14552573
Excalibur_c48152_818	1A	14552603
Kukri_c13513_878	1A	14554855
wsnp_RFL_Contig4080_4587633	1A	14688215
Excalibur_c101903_902	1A	14689731
Kukri_c41943_535	1A	14706588
BS00083459_51	1A	14957734
RAC875_c1852_709	1A	14993190
RAC875_c50463_808	1A	15108943
Ku_c37030_1416	1A	15162420
RAC875_c13855_882	1A	15202622
Excalibur_c10065_570	1A	15202913
Kukri_rep_c113971_162	1A	15203111
Excalibur_c23515_1177	1A	15205036
Kukri_c5756_2042	1A	15210025
wsnp_Ex_c19717_28713417	1A	15210065
Excalibur_c11666_996	1A	15211024
wsnp_Ku_c5756_10191339	1A	15211345
Excalibur_c7252_840	1A	15213045
wsnp_Ex_c7252_12453079	1A	15213269
wsnp_Ex_c7252_12452995	1A	15213353
BS00079071_51	1A	15301104
BobWhite_c1265_247	1A	15302268
Excalibur_c16851_232	1A	15306662
Excalibur_c16851_142	1A	15306747
RAC875_c23587_548	1A	15306988
IAAV3809	1A	15307032
BS00081680_51	1A	15307292
BS00081682_51	1A	15307347
RAC875_c23587_271	1A	15307362
CAP7_c3847_204	1A	15401028
Tdurum_contig75476_167	1A	15518749
CAP11_c65_237	1A	15519397
BS00098484_51	1A	15585668
Tdurum_contig83113_134	1A	15595413
Excalibur_c105151_200	1A	15682518
Kukri_rep_c108031_378	1A	15682563
Tdurum_contig52332_94	1A	15682979
IAAV7856	1A	15683028
BS00022977_51	1A	15702249
BS00100287_51	1A	15702298
Tdurum_contig50845_215	1A	15702347
Tdurum_contig50845_82	1A	15702482
Excalibur_c20777_428	1A	15735484
Excalibur_c20777_315	1A	15735597
BS00026453_51	1A	15793499
BS00077492_51	1A	15899637
BS00110358_51	1A	15900324
RFL_Contig1675_153	1A	16034382
RFL_Contig1118_65	1A	16056084
RFL_Contig1118_1073	1A	16057092
CAP7_c1645_359	1A	16057596
BobWhite_c18861_292	1A	16141858
GENE-3569_500	1A	17317906
BobWhite_c1890_712	1A	17322112
RAC875_c2122_159	1A	17323826
Tdurum_contig61492_458	1A	17325508
RAC875_c54245_88	1A	17325608
Tdurum_contig61492_684	1A	17325734
BS00064536_51	1A	18271266
BS00003761_51	1A	18272279
wsnp_BF200531A_Ta_2_1	1A	18315479
IAAV1469	1A	20348750
BobWhite_c1764_139	1A	21987593
GENE-0211_446	1A	21988245
Excalibur_c24303_268	1A	21988281
RAC875_c29598_147	1A	21988762
BS00022738_51	1A	21989017
BobWhite_c46501_92	1A	21989064
Excalibur_c24303_1145	1A	21989204
Tdurum_contig11756_458	1A	21989266
Tdurum_contig11756_264	1A	21989460
BobWhite_c6347_307	1A	22052777
Tdurum_contig30956_537	1A	22075947
RAC875_c51663_87	1A	22076923
RAC875_c37934_225	1A	22862157
Tdurum_contig61410_467	1A	22862338
Ex_c64327_523	1A	22925135
RAC875_c2654_1817	1A	22927645
wsnp_Ex_c64327_63176640	1A	22927747
RAC875_c56994_301	1A	22930692
Kukri_rep_c72397_600	1A	22931596
Kukri_c67721_184	1A	23225768
Kukri_c6022_70	1A	23226207
RAC875_c64603_663	1A	23266862
Excalibur_c55677_217	1A	23563229
IAAV3168	1A	23563298
Kukri_c16760_1427	1A	23570980
RAC875_c41476_217	1A	23571143
Kukri_c16760_1086	1A	23571481
RAC875_c16675_580	1A	23571649
RAC875_rep_c110493_512	1A	23571664
Kukri_c36756_316	1A	23573024
BS00062578_51	1A	23707566
Kukri_c33670_506	1A	24226048
Kukri_c33670_261	1A	24226293
RAC875_c13012_1598	1A	24227234
GENE-0321_427	1A	24233449
IAAV7634	1A	24236708
BS00063263_51	1A	24268449
TA015410-0477	1A	24549511
Excalibur_c44711_453	1A	24550026
Kukri_rep_c75036_494	1A	24550582
Kukri_c2464_592	1A	24553771
Jagger_c8952_378	1A	24571608
BS00004033_51	1A	24594157
Excalibur_c3941_963	1A	25067447
Ex_c3941_906	1A	25067504
Excalibur_c3941_537	1A	25067873
RAC875_c34173_198	1A	25115830
Excalibur_c46729_268	1A	25498445
BS00066770_51	1A	25498866
Excalibur_c11941_612	1A	26028107
Excalibur_c11941_675	1A	26028131
GENE-3956_91	1A	26028212
BS00078982_51	1A	26307377
IACX20627	1A	26379945
BS00105601_51	1A	26381119
wsnp_Ex_c48087_53105842	1A	27001499
IAAV3527	1A	27001792
wsnp_Ku_rep_c101175_88380491	1A	27002234
Kukri_c16098_95	1A	27654376
wsnp_Ex_c10783_17554146	1A	27654526
CAP7_c4833_141	1A	27655845
CAP7_c4833_55	1A	27655931
wsnp_Ku_c42878_50516167	1A	27854205
Kukri_c7436_2259	1A	29101561
TA006139-0953	1A	29102014
wsnp_Ex_c5323_9409407	1A	29102036
GENE-0074_370	1A	29103818
GENE-0074_455	1A	29103899
RAC875_c8245_272	1A	29104304
RAC875_c16820_419	1A	29395581
Excalibur_c25050_372	1A	29402870
wsnp_Ku_c11896_19337444	1A	29504737
Excalibur_c10689_254	1A	29505189
BS00066342_51	1A	29521096
IACX6800	1A	29896501
wsnp_BF484606A_Ta_2_3	1A	29896877
BobWhite_c23763_350	1A	30503386
Kukri_c13136_1363	1A	30753362
wsnp_JD_c9290_10155594	1A	30754456
Excalibur_c7026_2635	1A	30759419
RAC875_c14926_589	1A	30762691
Tdurum_contig11661_598	1A	30764065
BobWhite_c4328_1345	1A	30765818
BobWhite_c4384_262	1A	30767727
IAAV3057	1A	30899476
Kukri_c22508_119	1A	30899953
Tdurum_contig13937_1782	1A	31332366
Kukri_c12534_559	1A	31332610
IAAV5252	1A	31333036
wsnp_Ra_c26191_35761997	1A	31333234
BS00064263_51	1A	31747374
BS00063679_51	1A	31936765
BobWhite_c15557_395	1A	32325381
RFL_Contig4873_542	1A	32328663
RAC875_c2444_101	1A	32929251
CAP12_c6260_154	1A	33275786
Kukri_c55861_124	1A	33277019
BobWhite_c4499_153	1A	33901677
GENE-0507_285	1A	33902447
wsnp_BE586140A_Ta_2_1	1A	33903399
BS00009885_51	1A	33904012
BS00084022_51	1A	33904171
GENE-0002_856	1A	34217150
Tdurum_contig17609_117	1A	34556713
Ra_c29142_340	1A	34653084
Kukri_c29537_182	1A	34711773
Excalibur_c14806_1091	1A	34712981
wsnp_Ex_c31983_40709607	1A	35073224
BS00087133_51	1A	35073415
BS00022604_51	1A	35073445
wsnp_Ex_c31983_40709866	1A	35073483
Kukri_c46010_146	1A	35073849
wsnp_Ex_c12063_19310114	1A	35074454
BS00015528_51	1A	35201254
Tdurum_contig50355_685	1A	35201919
Excalibur_rep_c85213_146	1A	35408842
Tdurum_contig13946_241	1A	35552762
Tdurum_contig13946_329	1A	35552850
RAC875_c53593_236	1A	35555990
Kukri_c82555_88	1A	35556032
IACX1465	1A	35556110
RAC875_c1224_1290	1A	36333728
RAC875_c35052_670	1A	36335590
Ra_c24839_215	1A	36340258
Excalibur_c94756_540	1A	36340291
IAAV6	1A	36340389
wsnp_Ku_rep_c70742_70379526	1A	36340389
RAC875_c14066_452	1A	36343645
wsnp_Ex_c28287_37424983	1A	36344022
Tdurum_contig11572_712	1A	36577413
RAC875_c8271_1469	1A	38215517
Excalibur_c28016_132	1A	38215536
RAC875_c10090_963	1A	38216024
RAC875_c8271_887	1A	38216099
RAC875_rep_c111911_116	1A	38216870
wsnp_Ku_c11987_19472688	1A	38217556
wsnp_Ku_c34659_43981982	1A	38217575
Kukri_c34659_955	1A	38217854
Excalibur_c1886_1288	1A	38221779
Kukri_c105601_74	1A	38223015
BS00012392_51	1A	38847268
Excalibur_c7237_1084	1A	38847332
Excalibur_c7237_1208	1A	38848266
Excalibur_c1263_901	1A	39742246
BS00029346_51	1A	39776886
Kukri_c52742_114	1A	40984539
wsnp_BE490041A_Ta_2_1	1A	40998811
IACX1592	1A	40999292
Excalibur_c46833_204	1A	41000511
RAC875_c89908_105	1A	41001148
RAC875_c826_2186	1A	41663124
wsnp_CAP12_c2438_1180601	1A	41903270
RAC875_c42113_423	1A	42123346
IAAV5652	1A	43975409
Kukri_c47895_471	1A	43975490
RFL_Contig5444_1284	1A	43975817
IAAV614	1A	43975846
BS00012210_51	1A	43976392
BobWhite_c48490_241	1A	43979096
Tdurum_contig37488_126	1A	43980101
Kukri_c54074_178	1A	44015021
Excalibur_c75270_566	1A	44166134
Tdurum_contig47183_205	1A	44519518
BS00022885_51	1A	44772263
TA004545-0174	1A	44772376
BobWhite_c816_289	1A	44809990
BobWhite_c4913_359	1A	45486800
Kukri_c97137_329	1A	46620242
Tdurum_contig9199_714	1A	48357659
RFL_Contig3232_1224	1A	48357746
RFL_Contig3232_1308	1A	48357830
BS00067339_51	1A	48794458
RAC875_c65431_351	1A	48796263
Ra_c27593_460	1A	48796887
Kukri_c4900_2435	1A	48797258
Excalibur_c12215_352	1A	48797920
Kukri_c25654_382	1A	49744444
Kukri_c53962_102	1A	49751250
TA001559-0515	1A	49771266
BS00110151_51	1A	49771409
BS00109971_51	1A	49771466
IAAV1905	1A	49771663
BobWhite_c20993_364	1A	49934891
Kukri_c53398_200	1A	50141117
RAC875_c18749_87	1A	50143107
Kukri_c49776_192	1A	50143285
Kukri_c29134_108	1A	50283696
IAAV2987	1A	50344082
Tdurum_contig5008_635	1A	50344225
BobWhite_c7352_218	1A	50344720
tplb0032k01_549	1A	50353788
Kukri_c24648_262	1A	50358542
BS00022426_51	1A	50359017
Tdurum_contig69753_513	1A	50376028
Kukri_c26731_312	1A	51136241
BS00022870_51	1A	51139591
IAAV4861	1A	51140845
BS00013227_51	1A	51141993
TA001649-1197	1A	51322459
tplb0052b04_1104	1A	51322989
tplb0052b04_1651	1A	51323629
CAP7_c2317_217	1A	51336303
Kukri_c23985_166	1A	51528269
Kukri_c23985_229	1A	51528332
TA005390-1205	1A	51531284
BS00104686_51	1A	51531428
Jagger_c5906_333	1A	51531642
BS00023056_51	1A	51531649
Tdurum_contig25384_530	1A	51646395
Excalibur_c47654_70	1A	51646485
BS00064197_51	1A	51648528
BobWhite_rep_c51268_248	1A	51701128
BS00022521_51	1A	51701345
BobWhite_c4646_119	1A	51701902
IACX5982	1A	51701971
Tdurum_contig25732_112	1A	51801167
Excalibur_c77035_156	1A	51801184
GENE-4777_297	1A	51836273
RAC875_c5544_4156	1A	51836941
BobWhite_c6812_144	1A	51911082
GENE-0471_373	1A	51914884
RAC875_c118477_79	1A	52072703
wsnp_Ex_c12117_19381493	1A	52075080
IAAV6799	1A	52075399
RAC875_c42365_265	1A	52538275
RAC875_c42365_61	1A	52541083
BS00026302_51	1A	52709185
Tdurum_contig14584_159	1A	55955120
Kukri_c30293_444	1A	56513972
Kukri_c44797_159	1A	56514704
IAAV5931	1A	56528008
TA001473-0980	1A	56581163
TA004698-0181	1A	56857055
wsnp_BE445121A_Ta_1_8	1A	56859037
wsnp_Ex_rep_c66980_65419811	1A	56860197
Tdurum_contig36962_250	1A	57107479
GENE-0065_246	1A	59681171
IACX16878	1A	59798657
Tdurum_contig11824_416	1A	59800440
Tdurum_contig11824_281	1A	59800678
RAC875_c46269_387	1A	60258607
RAC875_c10659_570	1A	60259434
tplb0038o14_241	1A	60612243
tplb0038o14_634	1A	60612636
RAC875_rep_c69360_259	1A	60660058
BS00062723_51	1A	61187812
RAC875_c13454_1256	1A	61385064
Ku_c7557_607	1A	61386230
Excalibur_c6213_689	1A	61611623
BobWhite_c13378_662	1A	62091649
GENE-0494_151	1A	62332433
RAC875_c49667_53	1A	62334239
RAC875_c56796_114	1A	62334395
Kukri_c5299_462	1A	62819807
RFL_Contig3262_974	1A	63004463
BS00042335_51	1A	63374989
JD_c6297_810	1A	65063241
Tdurum_contig14418_753	1A	65066326
wsnp_Ex_c3253_5994376	1A	65066661
Tdurum_contig14418_1242	1A	65067326
BS00067444_51	1A	65497332
BobWhite_c15790_372	1A	65497788
Excalibur_c5606_1192	1A	65503006
RAC875_c4783_311	1A	65503247
Tdurum_contig28494_269	1A	65738970
Tdurum_contig28494_288	1A	65738970
wsnp_Ex_c2181_4089639	1A	67023926
wsnp_Ex_c2181_4089788	1A	67024185
wsnp_CAP11_c23_61357	1A	67119229
BobWhite_c15522_250	1A	67119349
IAAV4349	1A	67139650
Excalibur_c66156_743	1A	67139785
wsnp_Ex_c24686_33942264	1A	69294524
RAC875_c37183_331	1A	69295522
wsnp_Ex_c24686_33941368	1A	69295672
BS00110530_51	1A	69295832
Excalibur_s110935_88	1A	69296024
GENE-0025_120	1A	71574928
GENE-0025_338	1A	71574989
BobWhite_c19204_92	1A	73456057
IAAV4243	1A	73466955
Tdurum_contig30966_85	1A	75146814
TA003204-1339	1A	75661501
IAAV1554	1A	75690159
Tdurum_contig12173_180	1A	75717195
RAC875_c25692_343	1A	76790527
RAC875_c19348_713	1A	76793594
BS00074517_51	1A	76799889
IAAV4723	1A	78071578
wsnp_Ex_c29914_38896441	1A	78385021
TA016320-0412	1A	78839193
Ku_c13532_1765	1A	78848583
Ku_c13532_1753	1A	78848591
IACX7053	1A	79420799
BS00084722_51	1A	79456346
Kukri_c22635_500	1A	80136001
Tdurum_contig13085_262	1A	80142384
Excalibur_c47235_662	1A	80681665
RAC875_rep_c75626_232	1A	82029639
BS00004316_51	1A	82029799
IAAV6503	1A	82624757
IAAV6407	1A	83008758
Tdurum_contig42243_2022	1A	84434539
Tdurum_contig42243_2074	1A	84434553
BobWhite_c18773_75	1A	84820224
JD_c3173_1128	1A	84826220
BS00110181_51	1A	84833615
BS00064406_51	1A	86130545
Kukri_rep_c104963_458	1A	86310236
Excalibur_rep_c108957_344	1A	86310584
BS00063872_51	1A	86311103
RAC875_c30149_220	1A	87328480
RAC875_rep_c105942_155	1A	87631079
RFL_Contig2670_718	1A	87631401
BS00063905_51	1A	88116031
Kukri_rep_c68217_1702	1A	88924978
Excalibur_rep_c103847_565	1A	88925007
Kukri_rep_c68217_1456	1A	88925224
Excalibur_c9766_2249	1A	88928505
Excalibur_c42764_741	1A	89477723
RAC875_c21004_880	1A	90618204
IAAV587	1A	93028400
Excalibur_c14541_350	1A	93321017
IAAV2375	1A	93321162
Kukri_c15901_1064	1A	93853512
GENE-0564_313	1A	93855469
GENE-0564_125	1A	93855653
TA003412-0312	1A	93863937
BobWhite_rep_c51917_234	1A	94817593
IACX6344	1A	94820106
RAC875_c1668_1110	1A	94824432
CAP7_s13262_197	1A	95618052
Jagger_c7740_104	1A	95936603
IAAV3128	1A	96356727
BS00066852_51	1A	96363925
CAP8_c2036_140	1A	96487791
Excalibur_c52484_106	1A	98054101
Excalibur_rep_c101395_56	1A	98056303
BobWhite_c14271_1379	1A	98068908
Ra_c5696_1556	1A	98081502
GENE-0489_946	1A	98090364
BS00065001_51	1A	98666489
BS00062749_51	1A	98668539
BS00062729_51	1A	98668573
BobWhite_c34661_208	1A	98709026
Tdurum_contig42247_2504	1A	98711165
Kukri_c48434_88	1A	100028412
Kukri_c33561_564	1A	100036761
JD_c4432_1913	1A	100467695
RFL_Contig1952_781	1A	101230553
TA001371-0399	1A	101238124
Kukri_c28196_1480	1A	101238158
wsnp_BF478737A_Ta_2_1	1A	101239852
TA003169-1042	1A	102127977
wsnp_Ex_c14733_22819625	1A	102144095
BobWhite_c24113_529	1A	102144245
TA005394-0822	1A	102144270
RAC875_rep_c78572_78	1A	102244027
wsnp_Ex_c1725_3267186	1A	102244177
BS00087939_51	1A	103165208
Kukri_c34436_560	1A	103166057
tplb0032d09_1393	1A	103220024
BS00076668_51	1A	103512824
RAC875_rep_c76047_63	1A	103604994
wsnp_RFL_Contig1736_858448	1A	103605777
IACX11317	1A	104203046
tplb0053b16_1030	1A	104208779
CAP11_c2984_419	1A	104209327
JD_c2070_563	1A	105148120
Kukri_s104077_62	1A	105148153
Kukri_s109646_113	1A	105148153
Kukri_s109646_139	1A	105148153
Kukri_s109823_59	1A	105148153
Kukri_s110037_62	1A	105148153
Kukri_s110874_162	1A	105148153
Kukri_s112067_110	1A	105148153
Kukri_s112614_205	1A	105148153
Kukri_s112978_54	1A	105148153
Kukri_s113060_116	1A	105148153
Kukri_s115525_295	1A	105148153
Kukri_s116168_67	1A	105148153
Kukri_s116367_139	1A	105148153
Kukri_s116671_78	1A	105148153
Kukri_s117068_130	1A	105148153
Kukri_s117068_198	1A	105148153
Kukri_s117372_152	1A	105148153
Kukri_s117590_74	1A	105148153
Kukri_s117946_404	1A	105148153
Kukri_s118189_100	1A	105148153
Kukri_s118416_65	1A	105148153
Kukri_s90839_74	1A	105148153
BS00067277_51	1A	105152356
GENE-0565_201	1A	105468031
GENE-0189_307	1A	106051714
Excalibur_c5775_228	1A	107736214
IACX6586	1A	108054391
Kukri_c7936_630	1A	108938711
BobWhite_c12695_394	1A	108939773
Tdurum_contig10663_267	1A	109291624
Tdurum_contig10663_409	1A	109292552
Tdurum_contig10663_1143	1A	109298266
TA012633-1207	1A	109303822
wsnp_Ex_c9872_16271161	1A	109305953
BS00064029_51	1A	109601197
GENE-0084_248	1A	109901096
GENE-0041_486	1A	110889787
GENE-0041_415	1A	110889854
wsnp_Ex_c66106_64268316	1A	110892927
BS00013901_51	1A	110895309
Kukri_c12000_1447	1A	110964558
Tdurum_contig11442_930	1A	110972040
RAC875_c90431_275	1A	110974373
IAAV3583	1A	112176172
GENE-0332_657	1A	112176767
BS00091445_51	1A	112177502
RFL_Contig388_958	1A	113330204
GENE-0032_895	1A	113336065
GENE-0032_951	1A	113336117
JD_c60099_304	1A	114191333
BobWhite_s63351_73	1A	115727057
BS00087437_51	1A	116044326
Kukri_c8943_1381	1A	116062138
Excalibur_c25624_86	1A	116062406
Ku_c12783_286	1A	116252743
wsnp_Ra_c20126_29372577	1A	116253708
wsnp_Ex_c39661_46902689	1A	116733226
Kukri_c24684_134	1A	116733572
TA004686-1347	1A	117544336
Kukri_c6361_407	1A	117728679
BS00063080_51	1A	119359963
BS00048117_51	1A	120455843
BS00048118_51	1A	120456066
BobWhite_c11817_376	1A	120976712
JD_c11817_592	1A	120977024
Tdurum_contig21489_536	1A	121310551
Tdurum_contig21489_449	1A	121310638
Tdurum_contig21489_331	1A	121310756
GENE-0163_949	1A	122166897
BS00010287_51	1A	122167368
CAP8_c3376_126	1A	123278305
Kukri_rep_c101022_1595	1A	123889063
RAC875_c30632_374	1A	123892376
Kukri_c29652_858	1A	127022168
BS00063964_51	1A	129199493
BS00004637_51	1A	129880301
Tdurum_contig13709_317	1A	134518092
BS00088671_51	1A	134586357
Excalibur_c24117_534	1A	134888985
tplb0032f08_401	1A	135260922
IAAV1625	1A	135512459
IAAV8664	1A	136100757
RAC875_c30367_736	1A	137036390
TA005710-0827	1A	137047106
Excalibur_rep_c112996_167	1A	137047500
JD_c50373_20	1A	138060552
wsnp_Ku_rep_c101863_88951284	1A	138060670
RAC875_c14902_256	1A	139040583
wsnp_Ex_rep_c105244_89727546	1A	139046057
BobWhite_rep_c49149_530	1A	141635551
TA003235-0794	1A	141713240
Excalibur_c43793_81	1A	142493260
Tdurum_contig14501_82	1A	145919287
BobWhite_c872_620	1A	149434470
BobWhite_c872_587	1A	149434503
GENE-0553_173	1A	149435107
BobWhite_c872_311	1A	149436182
wsnp_JD_rep_c49359_33578909	1A	150681886
Tdurum_contig13095_97	1A	151422883
RAC875_c82649_146	1A	151425275
BobWhite_c3771_441	1A	151580084
TA005699-1050	1A	151582978
Kukri_c33586_75	1A	151940216
wsnp_Ex_c43586_49862663	1A	151940350
IAAV4362	1A	152511978
IAAV5812	1A	153830153
RAC875_c25100_89	1A	153830689
IAAV3801	1A	155388371
BobWhite_c10399_401	1A	156059193
RAC875_c21367_209	1A	156620271
Ex_c2389_1834	1A	157120625
Ex_c2389_1633	1A	157120826
wsnp_Ex_c2389_4477621	1A	157121848
Excalibur_c2389_334	1A	157122349
Tdurum_contig27840_304	1A	157733824
Tdurum_contig27840_760	1A	157735496
IAAV3828	1A	157736646
Excalibur_c16256_551	1A	161536406
BobWhite_c13654_447	1A	165398405
Kukri_c14968_674	1A	166460278
RAC875_c4377_461	1A	166460998
IACX3433	1A	167169304
IACX3431	1A	167169495
IAAV6948	1A	167169504
wsnp_Ex_rep_c67665_66326492	1A	167171042
GENE-0256_368	1A	167171075
IAAV3509	1A	169159780
Kukri_c36429_687	1A	170443736
RFL_Contig1563_1180	1A	170730262
BobWhite_c5441_151	1A	175918801
Excalibur_c5713_895	1A	177122162
RAC875_c7891_426	1A	179415854
wsnp_Ex_c26800_36025663	1A	179417958
BS00076538_51	1A	182532447
Tdurum_contig10022_413	1A	182533310
Kukri_c24402_564	1A	183892326
Ku_c2898_783	1A	184188289
IAAV61	1A	187231399
BobWhite_c11036_842	1A	187231616
TA002525-0992	1A	187232611
Excalibur_c56029_277	1A	187232630
wsnp_Ex_rep_c70593_69508988	1A	187234145
Excalibur_rep_c68921_433	1A	189074876
IACX19890	1A	191787256
IAAV9097	1A	192034012
BS00066117_51	1A	204225257
wsnp_Ex_c10595_17291999	1A	205444529
wsnp_Ex_c15852_24239968	1A	205925859
Kukri_c22856_385	1A	206943720
RAC875_rep_c70319_1751	1A	210306125
Ex_c17168_1216	1A	210801425
Excalibur_c18735_1380	1A	210999373
wsnp_Ex_c13783_21613564	1A	211002664
RAC875_c19509_174	1A	214016298
Ra_c69908_1877	1A	215885199
BS00066135_51	1A	220171127
BS00065700_51	1A	221314423
Tdurum_contig42633_1354	1A	224305284
wsnp_Ex_c3567_6526582	1A	224856634
Excalibur_c18009_66	1A	225870433
Ex_c21450_396	1A	226754156
RAC875_c24429_132	1A	232023115
Kukri_c34519_630	1A	232045063
Kukri_c93273_605	1A	234505247
BobWhite_c14258_434	1A	235800227
BobWhite_c14258_383	1A	235800252
IAAV5236	1A	238576875
Excalibur_c74466_344	1A	240487612
wsnp_Ex_c2357_4417439	1A	241733855
BS00057649_51	1A	245430982
Kukri_c3187_1062	1A	246306863
Ex_c19477_336	1A	250212897
wsnp_Ra_c6474_11298858	1A	253477394
IACX11112	1A	253478453
Ex_c14515_220	1A	253478919
RAC875_c3868_72	1A	253479395
Kukri_c46608_277	1A	254507723
RAC875_c30381_573	1A	259442080
Kukri_rep_c111213_148	1A	263693313
TA004184-0525	1A	264713090
Kukri_c13156_129	1A	264713140
wsnp_BE497109B_Ta_2_5	1A	264817308
IACX9023	1A	266848549
BS00025518_51	1A	266852043
RAC875_c21131_3615	1A	266887593
RAC875_c10226_1478	1A	269968984
RAC875_c44452_438	1A	270769122
wsnp_RFL_Contig2794_2564017	1A	270780312
Tdurum_contig42289_844	1A	271831938
Tdurum_contig42289_936	1A	271832975
Tdurum_contig42289_1857	1A	271837402
BS00021730_51	1A	274119245
RFL_Contig1683_70	1A	274415291
tplb0024i16_800	1A	274417785
wsnp_Ex_rep_c69266_68192766	1A	274418001
GENE-0287_28	1A	278757111
Excalibur_c64533_980	1A	281517712
Excalibur_c5052_151	1A	281603801
RAC875_c11749_97	1A	281604362
RAC875_c2972_225	1A	281604647
RAC875_c63421_83	1A	281605109
RAC875_c18282_1390	1A	281617077
Ex_c34070_464	1A	281617279
Tdurum_contig19102_84	1A	281617621
Tdurum_contig14650_689	1A	281619469
RAC875_c25708_503	1A	281619742
BS00086680_51	1A	283427469
CAP7_rep_c12580_266	1A	284330449
Kukri_rep_c68583_931	1A	284473842
RAC875_rep_c75762_175	1A	284473941
Ku_c62848_956	1A	284473980
Kukri_c62848_106	1A	284476720
RAC875_c20420_87	1A	285624007
RAC875_c16677_56	1A	285910955
Excalibur_c4082_370	1A	285911685
RFL_Contig2784_641	1A	286681337
CAP11_c7385_266	1A	288708954
BS00065930_51	1A	291114065
BS00066697_51	1A	293688682
Kukri_c4318_101	1A	296615005
CAP8_c806_297	1A	299122731
GENE-0227_217	1A	299438603
BS00011450_51	1A	299439245
BobWhite_c2506_332	1A	299486563
BobWhite_c8713_420	1A	299487618
Excalibur_c20133_87	1A	299777744
Excalibur_rep_c88290_94	1A	299848284
RAC875_c53748_52	1A	299848984
BS00022201_51	1A	299855435
BS00102492_51	1A	299855464
Kukri_c362_91	1A	299856108
Kukri_c362_151	1A	299856321
BS00011835_51	1A	299856798
Kukri_rep_c101550_113	1A	300342406
Excalibur_s107771_77	1A	301837429
TA001042-0912	1A	302915662
BS00022156_51	1A	302915762
Tdurum_contig43360_1592	1A	302915765
Tdurum_contig43360_1381	1A	302915976
IAAV4916	1A	303491274
IAAV2546	1A	303491379
BS00031200_51	1A	303496990
Ra_c2322_174	1A	303571957
Ra_c2322_1067	1A	303578522
IACX7695	1A	303612185
wsnp_Ex_c1959_3692097	1A	304340134
Kukri_c49091_371	1A	305559176
wsnp_Ku_c30921_40705731	1A	305559347
IAAV3552	1A	305742284
Kukri_c28532_103	1A	305743398
RAC875_rep_c105092_114	1A	305745500
wsnp_Ra_c34203_42948357	1A	305745650
wsnp_Ra_c41581_48764320	1A	306707033
wsnp_Ex_c2178_4086161	1A	306712250
RAC875_c41581_176	1A	306712388
CAP7_c3885_73	1A	307034735
Tdurum_contig11305_501	1A	307041236
wsnp_Ex_c15188_23387754	1A	307813629
wsnp_Ex_c15188_23387523	1A	307813860
Ra_c26970_1740	1A	307815896
Excalibur_c37474_868	1A	308679619
Excalibur_c37474_800	1A	308679687
RAC875_c50635_128	1A	308680619
Excalibur_c37474_179	1A	308680774
wsnp_Ex_c9902_16309166	1A	309392494
Ra_c10580_1629	1A	309395954
RAC875_c49760_107	1A	309898761
BS00095100_51	1A	310260193
Tdurum_contig81558_272	1A	310499596
wsnp_Ku_rep_c71909_71634013	1A	310500443
BS00085851_51	1A	311085558
CAP8_c6142_206	1A	311383729
BS00064679_51	1A	313472655
BS00072686_51	1A	314823881
BS00101116_51	1A	314824295
IACX542	1A	315398570
GENE-0572_334	1A	315398680
Excalibur_rep_c110450_286	1A	317482360
wsnp_BE585780A_Ta_2_1	1A	320712867
wsnp_Ex_c5634_9907829	1A	321846764
Tdurum_contig54929_517	1A	321846946
wsnp_Ex_c5634_9906981	1A	321847612
RAC875_c21842_1647	1A	322110323
Kukri_c27874_515	1A	325556942
RAC875_c31364_576	1A	326088260
RAC875_c45984_286	1A	326090483
wsnp_Ex_rep_c105541_89932598	1A	326633021
IACX872	1A	329105098
Kukri_rep_c88171_730	1A	335167865
BS00062715_51	1A	335323590
IAAV2709	1A	335433297
RAC875_c60610_118	1A	336649625
Ra_c272_1632	1A	338546998
wsnp_Ex_c34821_43076533	1A	338548941
wsnp_Ku_c17726_26872129	1A	339191975
wsnp_Ex_c44049_50205614	1A	339213168
wsnp_Ex_c44049_50205904	1A	339213600
Kukri_c32885_145	1A	340117115
wsnp_Ex_c8364_14095508	1A	340375483
Excalibur_c11273_284	1A	343424593
wsnp_Ex_c14866_22995097	1A	344958399
RAC875_c41113_144	1A	344959815
CAP8_rep_c7869_126	1A	345219864
Excalibur_c24041_794	1A	345228688
IAAV5730	1A	346024264
Ra_c21902_654	1A	346025019
wsnp_Ex_c34260_42602649	1A	346026274
Ex_c5759_663	1A	346648849
Ex_c5759_628	1A	346648884
RAC875_c15998_53	1A	346848477
wsnp_Ex_c33831_42253707	1A	346848627
Ku_c6979_182	1A	347989213
GENE-0116_102	1A	349171364
Excalibur_c3140_697	1A	349171700
CAP7_rep_c7114_55	1A	349171734
wsnp_Ex_c9979_16421462	1A	349177711
GENE-1214_288	1A	349456195
GENE-1214_159	1A	349456320
wsnp_Ex_c7271_12483592	1A	350253217
wsnp_Ex_c43454_49770425	1A	351530537
Kukri_c6462_320	1A	351533125
RAC875_c6338_5513	1A	351533872
Kukri_c35925_295	1A	351940210
Tdurum_contig41931_480	1A	353404466
RAC875_c32047_212	1A	353536469
wsnp_Ex_c12352_19708127	1A	353537521
wsnp_Ex_c1374_2630879	1A	353657979
wsnp_Ex_c1374_2630830	1A	353657985
wsnp_Ex_c8885_14842394	1A	353693484
wsnp_Ex_c15383_23645972	1A	354378843
Kukri_c10593_1064	1A	354386066
GENE-0126_140	1A	354769134
wsnp_Ex_c21592_30743815	1A	354769923
wsnp_Ex_c21592_30743513	1A	354770225
wsnp_Ra_rep_c74936_72685894	1A	354770668
wsnp_Ex_c3572_6533892	1A	355139725
BS00009731_51	1A	355139744
RFL_Contig5001_1099	1A	355429167
RAC875_c5227_1385	1A	355809991
RAC875_c33300_141	1A	355814475
CAP12_c6266_339	1A	356331985
CAP12_c6266_298	1A	356332026
CAP12_c6266_187	1A	356332137
BobWhite_c46349_402	1A	356446540
BobWhite_c43322_203	1A	356447970
Excalibur_rep_c107489_168	1A	356827917
Excalibur_c33881_618	1A	356830241
Excalibur_c17872_137	1A	356841576
Kukri_rep_c103147_745	1A	357976054
IACX2325	1A	357976085
wsnp_BF482891A_Ta_2_2	1A	358908742
Ra_c18323_183	1A	359254819
Tdurum_contig10326_151	1A	359667836
RAC875_c38417_246	1A	360249728
Kukri_rep_c108436_534	1A	362966816
Excalibur_c14943_695	1A	362967803
RAC875_c104148_77	1A	363506480
Tdurum_contig25501_215	1A	363859183
Ex_c2840_1013	1A	364081594
wsnp_Ex_c2840_5247386	1A	364082194
RAC875_c8515_653	1A	364082319
BobWhite_c1488_299	1A	364311567
BobWhite_c1488_504	1A	364311755
Ra_c11023_679	1A	364313045
RAC875_c39721_709	1A	365140017
wsnp_Ra_c6182_10833256	1A	365668061
wsnp_Ex_rep_c101746_87053634	1A	365668146
Kukri_rep_c101316_375	1A	365668177
BobWhite_c1318_691	1A	366502314
CAP11_c6014_160	1A	366940650
Excalibur_c49588_76	1A	369616529
CAP7_c3269_236	1A	369617083
CAP8_c4897_397	1A	369802578
wsnp_Ex_c3906_7086162	1A	370228548
wsnp_Ex_c3906_7086294	1A	370228681
RAC875_c39125_365	1A	370228699
Ex_c6765_2118	1A	370497372
IAAV749	1A	370500826
Tdurum_contig48416_335	1A	370911964
wsnp_Ex_rep_c103087_88123733	1A	371104552
wsnp_Ex_rep_c103087_88124573	1A	371105392
GENE-0053_224	1A	371496971
Kukri_c67601_267	1A	371498944
BS00081455_51	1A	371500881
wsnp_Ex_c18169_26977013	1A	371501019
Tdurum_contig62552_256	1A	371501181
Tdurum_contig55009_1153	1A	371509130
wsnp_Ex_c4605_8241260	1A	371509280
wsnp_Ex_c4605_8240189	1A	371510350
wsnp_Ex_c4605_8239915	1A	371510900
wsnp_Ex_rep_c101414_86780996	1A	371511230
RAC875_c3751_96	1A	371511263
IACX4168	1A	373678217
BS00110415_51	1A	373705788
Kukri_c12165_1148	1A	374028928
Tdurum_contig21737_297	1A	375526833
TA001772-0625	1A	375599183
RAC875_c10400_791	1A	375949262
BS00094681_51	1A	376069974
wsnp_BE403956A_Ta_2_3	1A	376844866
IACX293	1A	376845224
wsnp_BE403956B_Ta_2_3	1A	376845305
BS00077199_51	1A	376851332
wsnp_Ex_rep_c69738_68695568	1A	377511887
Kukri_c54467_100	1A	377512037
wsnp_Ku_c47386_53862969	1A	377514202
Excalibur_rep_c107144_405	1A	377514323
Kukri_c29668_338	1A	377518975
wsnp_Ex_c5543_9763520	1A	377519613
Kukri_rep_c115954_137	1A	377521100
IAAV7929	1A	378044874
BS00011712_51	1A	378044996
wsnp_Ra_c24776_34331660	1A	378357789
Ku_c13515_171	1A	378513217
wsnp_Ku_c4413_8008008	1A	378911340
wsnp_Ex_c35563_43690084	1A	378911576
wsnp_Ra_c4481_8119609	1A	378912467
TA016013-1040	1A	378912538
wsnp_Ex_c10100_16600633	1A	378912575
BS00110766_51	1A	379117977
Excalibur_c44697_74	1A	380687177
Kukri_rep_c106037_96	1A	382441606
Excalibur_rep_c113303_500	1A	382451896
wsnp_Ex_c3565_6521098	1A	382452018
wsnp_Ex_c3565_6520901	1A	382452215
Excalibur_c3565_2673	1A	382452385
RAC875_c105730_397	1A	382453117
RAC875_c24560_604	1A	382461035
wsnp_Ex_c25628_34888253	1A	382461070
wsnp_Ex_c25628_34888439	1A	382461256
BS00068358_51	1A	382584567
Kukri_c19389_97	1A	382761166
RAC875_c25799_457	1A	382801521
GENE-0235_245	1A	382803354
GENE-0235_131	1A	382803464
BS00041358_51	1A	383304435
RAC875_c31168_238	1A	383710438
RAC875_c12808_182	1A	383713746
wsnp_Ku_c37925_46678703	1A	383713780
wsnp_Ku_c37925_46679146	1A	383714418
BS00065146_51	1A	384216348
wsnp_Ex_c6817_11761300	1A	384217842
wsnp_Ex_c6817_11762714	1A	384222805
BobWhite_c12841_56	1A	385951571
wsnp_Ex_c3986_7217641	1A	386968699
Tdurum_contig28899_127	1A	387499335
GENE-0283_96	1A	389763458
Kukri_c20927_339	1A	390437007
GENE-4605_536	1A	391469875
GENE-0491_632	1A	391689804
Kukri_c12151_769	1A	392849337
Tdurum_contig25434_209	1A	392849776
Tdurum_contig25434_218	1A	392849785
IACX5814	1A	393368597
RAC875_c9899_510	1A	393530699
Excalibur_rep_c84731_611	1A	394208548
Tdurum_contig42129_3350	1A	395925441
RAC875_c32894_1038	1A	396518044
RAC875_rep_c71685_445	1A	396842870
Kukri_c8332_120	1A	398148585
Kukri_c8422_642	1A	399443340
TA004725-0348	1A	399444508
BS00012051_51	1A	403900725
Ku_c10106_313	1A	404446126
Kukri_rep_c73393_848	1A	404446477
GENE-0549_18	1A	404665068
JD_c6360_288	1A	404665111
Excalibur_c48282_143	1A	411227036
RAC875_c5081_756	1A	417172428
RFL_Contig530_2305	1A	426644827
Tdurum_contig45357_821	1A	427102164
RFL_Contig3715_263	1A	427104331
Tdurum_contig31154_478	1A	427523651
Tdurum_contig25641_409	1A	428727626
wsnp_Ra_c8484_14372815	1A	429660333
wsnp_Ex_c17452_26163465	1A	429660636
TA002594-0782	1A	432017255
RFL_Contig5706_1294	1A	432845545
Tdurum_contig92564_326	1A	434410904
Tdurum_contig43203_318	1A	434454926
Ex_c25689_1606	1A	434829207
Ex_c25689_1603	1A	434829210
IAAV5939	1A	434833555
RAC875_rep_c104557_1245	1A	436276669
Ex_c4242_1442	1A	436276737
RAC875_c6664_63	1A	436723035
Kukri_c23350_433	1A	436723065
Ex_c12584_2014	1A	436910836
Ex_c36987_538	1A	437413332
wsnp_Ex_c10257_16825240	1A	438263704
RFL_Contig345_777	1A	438264336
IACX219	1A	438271897
Tdurum_contig14768_398	1A	439063620
Ex_c81067_195	1A	440128910
wsnp_Ex_rep_c69986_68942866	1A	440131587
RAC875_rep_c74070_518	1A	440131655
Kukri_c4395_456	1A	440132795
JD_c63991_766	1A	440132802
wsnp_Ex_c14361_22341570	1A	440140771
Ex_c14361_506	1A	440141121
Ex_c4121_1205	1A	440141575
Ku_c23960_333	1A	440198027
IAAV4866	1A	442005094
RFL_Contig4559_486	1A	442005265
wsnp_Ex_rep_c68712_67571580	1A	442265569
Excalibur_c95579_465	1A	442267483
wsnp_Ex_rep_c66846_65240088	1A	443059668
GENE-0505_148	1A	443585198
GENE-0505_443	1A	443585485
CAP11_c1179_100	1A	444424301
BobWhite_rep_c66032_270	1A	445928312
BobWhite_c22134_398	1A	446228069
wsnp_Ra_c21032_30370234	1A	447055379
CAP11_c1036_238	1A	450951490
RAC875_c46646_549	1A	451707857
Tdurum_contig16085_393	1A	453787314
wsnp_Ku_c20139_29729256	1A	454055014
Kukri_c667_1073	1A	454516314
Kukri_c20672_360	1A	456081761
Excalibur_c50665_1323	1A	456266771
RAC875_c30001_200	1A	456788588
tplb0059e14_515	1A	460636780
BS00004522_51	1A	462756143
JD_c17158_393	1A	463041873
tplb0041a22_935	1A	463699645
wsnp_Ra_c2895_5488879	1A	464129034
Kukri_c22434_513	1A	464129523
wsnp_Ku_c4018_7333828	1A	464129949
wsnp_Ex_c572_1138770	1A	464130115
IAAV7203	1A	464130346
wsnp_Ex_c572_1138503	1A	464130382
wsnp_Ex_c572_1138339	1A	464130546
Ra_c2895_591	1A	464130901
RFL_Contig2270_2610	1A	464486894
RFL_Contig2270_1560	1A	464488277
RAC875_c87890_234	1A	464910594
BS00016654_51	1A	464979257
RFL_Contig4608_1156	1A	464981129
Excalibur_c59894_97	1A	465501616
Kukri_c32430_109	1A	465515835
tplb0043a23_530	1A	465618188
wsnp_Ex_c4310_7770452	1A	465933221
GENE-0106_229	1A	465934367
wsnp_Ra_c32175_41221223	1A	466474608
IACX18883	1A	466474758
BobWhite_c37935_124	1A	466478010
RAC875_c86680_391	1A	466492075
Kukri_c88698_296	1A	466518780
BS00021719_51	1A	466810846
BobWhite_c38865_319	1A	466959188
RFL_Contig239_377	1A	468855074
RAC875_c19014_725	1A	470261832
JD_c3116_778	1A	470261953
wsnp_Ex_c4561_8184576	1A	470261982
Ex_c28144_1843	1A	472953834
TA003725-0553	1A	472954215
RAC875_c15426_1713	1A	472957706
IACX3496	1A	473121122
Kukri_c10453_875	1A	473329664
Ex_c8514_1342	1A	473331628
wsnp_Ex_rep_c73818_71733737	1A	473768821
RAC875_rep_c119728_146	1A	473770825
IAAV213	1A	473771349
wsnp_Ku_c557_1166684	1A	473795938
wsnp_Ex_c25734_34995416	1A	473796877
RAC875_c10835_144	1A	474056895
BS00033469_51	1A	474660808
RAC875_c23158_301	1A	475041324
RAC875_c21625_246	1A	475253894
wsnp_Ex_c56097_58352130	1A	475254046
wsnp_Ex_c56097_58351893	1A	475256277
Excalibur_c56097_168	1A	475256802
Ra_c6038_588	1A	475259537
Ra_c58315_265	1A	475259982
RAC875_c60269_205	1A	475588691
Excalibur_c13183_128	1A	475811179
Kukri_c3582_87	1A	476262728
RAC875_c25507_551	1A	476930620
BobWhite_c13649_390	1A	478518552
wsnp_Ku_c2815_5317230	1A	478627058
IAAV1225	1A	478654499
wsnp_Ex_c16592_25117132	1A	478656347
Kukri_c10239_2186	1A	479261117
wsnp_Ra_c7818_13376644	1A	479261354
Kukri_c10239_1303	1A	479265612
BS00065676_51	1A	479307416
Kukri_c27785_400	1A	481423139
wsnp_Ex_rep_c70358_69302556	1A	481432055
Kukri_c20062_389	1A	482141132
RAC875_c53185_802	1A	482141621
Excalibur_c34625_281	1A	482164382
RAC875_c2734_135	1A	482190905
RAC875_c27340_105	1A	482190905
BS00023126_51	1A	482196814
BS00067420_51	1A	482347097
BS00067421_51	1A	482347116
BS00023101_51	1A	482422351
wsnp_Ex_c534_1058778	1A	482422629
wsnp_JD_c13903_13781269	1A	482422629
IACX662	1A	482423857
Excalibur_rep_c112145_271	1A	483239860
wsnp_BE495786A_Ta_2_1	1A	483240284
Excalibur_c7033_159	1A	483240998
BS00087600_51	1A	483243376
BS00087601_51	1A	483243544
Ku_c32078_885	1A	483273650
Ku_c1571_1457	1A	483280283
wsnp_Ex_c5216_9235964	1A	483280628
Tdurum_contig31304_527	1A	483345839
Kukri_c60564_136	1A	483824849
IAAV2072	1A	483857944
BS00002216_51	1A	483912550
IACX4378	1A	483912570
IACX4386	1A	483914158
wsnp_Ku_c10065_16730445	1A	483914223
CAP11_c1972_285	1A	484336167
Excalibur_c72825_291	1A	484343739
CAP7_c12435_63	1A	484344391
RAC875_c94534_75	1A	484345459
GENE-0091_426	1A	484352277
BobWhite_c6803_387	1A	484352684
BS00094925_51	1A	484538374
RFL_Contig3203_1971	1A	484538460
wsnp_Ku_c21356_31093507	1A	484604618
IACX742	1A	484605008
BS00067021_51	1A	485191469
BS00033262_51	1A	485898253
IAAV3049	1A	485901571
RAC875_c31276_1128	1A	485904755
wsnp_Ex_c27940_37101775	1A	485904928
wsnp_Ra_c12148_19539667	1A	485905341
Ex_c5192_943	1A	486571540
wsnp_Ex_c5192_9203682	1A	486571641
wsnp_Ex_c5192_9203100	1A	486572511
wsnp_Ku_c24239_34199356	1A	486572809
wsnp_Ex_c12336_19686808	1A	486574536
BS00073585_51	1A	486797312
Excalibur_c32167_59	1A	486910166
wsnp_Ku_c23926_33870364	1A	486910769
wsnp_Ra_c37745_45806931	1A	486910792
wsnp_Ex_c8588_14419007	1A	486911551
wsnp_Ex_c34344_42676379	1A	486922843
wsnp_Ex_c34344_42677360	1A	486923919
wsnp_Ex_rep_c66628_64934660	1A	486924903
Excalibur_rep_c66449_1588	1A	487124602
BobWhite_rep_c63278_349	1A	487618512
CAP12_c2265_240	1A	487618873
Excalibur_c49421_443	1A	488574031
wsnp_Ex_c53976_57027635	1A	488577135
wsnp_Ku_c33028_42580216	1A	488577201
wsnp_Ex_c42282_48900922	1A	488579187
Kukri_c52952_315	1A	488579794
Ra_c6701_506	1A	488654749
wsnp_Ku_c39878_48218985	1A	488654812
IAAV5406	1A	488871909
Ku_c8351_2029	1A	488872059
RAC875_c38916_66	1A	489124113
RAC875_c16080_777	1A	489290560
wsnp_Ex_c12165_19452361	1A	489290710
wsnp_Ra_c16080_24638622	1A	489291672
RFL_Contig4231_575	1A	489627316
RAC875_c31419_80	1A	489627841
BS00021714_51	1A	491629486
wsnp_JD_c722_1080592	1A	492060011
RAC875_c23081_141	1A	492665353
wsnp_Ex_c21193_30320134	1A	492683492
BobWhite_c12568_900	1A	492683642
wsnp_Ex_c21336_30465618	1A	493655644
IACX5821	1A	495253654
BS00092585_51	1A	495336764
Ra_c62804_1641	1A	495954531
Excalibur_c48379_413	1A	495954576
wsnp_Ex_rep_c68857_67737959	1A	495956640
Excalibur_rep_c110246_86	1A	495956709
BS00032112_51	1A	495956747
Ex_c16529_304	1A	495957990
RAC875_c19579_377	1A	495958121
Ex_c105443_895	1A	495959882
wsnp_Ex_rep_c105443_89868548	1A	495960298
RAC875_rep_c111001_187	1A	495961268
BS00031066_51	1A	496701098
wsnp_Ex_c19294_28225846	1A	496955730
wsnp_Ex_c35821_43892960	1A	497214075
wsnp_Ku_c16913_25885872	1A	497214076
Kukri_c16913_422	1A	497214225
IAAV5535	1A	497815751
RAC875_c102223_220	1A	497942015
IACX3047	1A	497980692
BS00021864_51	1A	499001728
Ra_c105707_788	1A	499016030
BS00089894_51	1A	499018150
RAC875_c7674_634	1A	499359812
wsnp_Ex_rep_c109742_92411838	1A	499541019
Tdurum_contig24174_513	1A	499632084
wsnp_Ku_c21316_31053745	1A	499633747
wsnp_Ku_c21316_31053776	1A	499633778
Excalibur_c52495_89	1A	499664809
CAP12_c1906_217	1A	499940735
Kukri_c30322_414	1A	500026266
RAC875_rep_c112044_340	1A	500299796
RFL_Contig4576_702	1A	500680328
Excalibur_c15357_432	1A	500931335
TA003955-1138	1A	501103489
Excalibur_c30955_479	1A	501116426
BS00100120_51	1A	501288553
RAC875_c32077_759	1A	501459949
IACX5793	1A	502040459
IACX5960	1A	502040567
wsnp_Ra_c3270_6136110	1A	502451004
wsnp_Ra_c3270_6136601	1A	502451495
IAAV8804	1A	502451611
BobWhite_c29908_113	1A	502451645
Kukri_rep_c117029_125	1A	502459062
RFL_Contig3919_1348	1A	502501181
wsnp_BE445113A_Ta_2_1	1A	502501359
wsnp_BE445113A_Ta_2_2	1A	502501432
Kukri_c37726_285	1A	504777883
wsnp_Ku_c15214_23756800	1A	504779994
wsnp_BG314157A_Ta_2_1	1A	504836763
Kukri_c18413_168	1A	504837531
Kukri_c53153_92	1A	504840116
BS00065325_51	1A	504843843
BS00065324_51	1A	504843876
RFL_Contig22_617	1A	504847353
TA004265-0757	1A	504847503
RFL_Contig22_387	1A	504848167
BS00079503_51	1A	504848742
BS00022432_51	1A	505746472
RAC875_c29540_1109	1A	505748886
RAC875_c29540_413	1A	505749577
RAC875_c29540_391	1A	505749598
wsnp_Ra_c33025_41968284	1A	505750763
wsnp_Ex_rep_c108951_91954190	1A	505751205
wsnp_Ra_c11877_19161832	1A	505752669
BS00021728_51	1A	505753529
Tdurum_contig10572_315	1A	505764844
Tdurum_contig10572_840	1A	505766318
CAP8_c4697_108	1A	505770617
RAC875_c24047_358	1A	505772954
Kukri_c58155_786	1A	505905003
Tdurum_contig25381_179	1A	506210511
BS00096721_51	1A	506773897
RAC875_c37545_289	1A	506786520
BS00067652_51	1A	506841453
wsnp_Ex_c3293_6072122	1A	506973938
wsnp_Ra_c9209_15425473	1A	506974045
Ra_c1311_1360	1A	506974275
Ku_c7975_644	1A	507016013
Kukri_c13107_100	1A	507016430
Ku_c13107_579	1A	507026669
Kukri_c39377_286	1A	507029503
wsnp_Ex_c18462_27305612	1A	507177249
BS00065601_51	1A	508037184
Kukri_rep_c105589_73	1A	508039710
Excalibur_c23155_327	1A	508045376
Kukri_c12758_617	1A	508045787
IAAV332	1A	508345312
CAP7_c1083_283	1A	508345438
wsnp_Ku_c10292_17066821	1A	508345692
wsnp_Ex_c3475_6362087	1A	508346398
Excalibur_c3475_113	1A	508346502
RAC875_c100147_55	1A	508568374
wsnp_Ku_c1642_3232242	1A	508569155
wsnp_BM140362A_Ta_2_2	1A	508569872
Excalibur_c3429_236	1A	509360241
Excalibur_c3429_652	1A	509361275
RAC875_c49074_374	1A	509361814
TA003063-0097	1A	509635215
wsnp_CAP12_c1960_972031	1A	510011665
RAC875_c16391_426	1A	510038807
BS00030036_51	1A	510121251
Kukri_c31891_1355	1A	510124049
wsnp_Ex_c6452_11213329	1A	510124076
BS00022173_51	1A	510206398
BS00091479_51	1A	510206652
BS00022220_51	1A	510208439
BS00079538_51	1A	510406719
GENE-0072_33	1A	511193900
BS00069145_51	1A	511817101
GENE-0511_161	1A	512558365
BS00077432_51	1A	512560155
BS00089563_51	1A	512958191
CAP11_c3464_68	1A	512959313
BobWhite_c46007_582	1A	514104897
wsnp_Ex_c32590_41222878	1A	514326007
BS00088035_51	1A	514326157
TA001450-1081	1A	514570112
Kukri_c54678_88	1A	515069016
Kukri_c1313_1158	1A	515153928
RAC875_c36737_316	1A	515154219
BS00018250_51	1A	515154246
Ku_c1313_1673	1A	515154443
wsnp_Ex_c22284_31478675	1A	515227058
Ra_c1211_1656	1A	515378812
Ku_c10813_1122	1A	515380772
IAAV6234	1A	515382405
Ra_c64515_242	1A	515383066
wsnp_Ex_c1997_3757721	1A	515622980
wsnp_Ex_c1997_3757508	1A	515623193
wsnp_Ex_c1997_3757496	1A	515623205
wsnp_Ex_c1997_3757415	1A	515623286
Ku_c809_2419	1A	515623709
wsnp_Ex_c1997_3756118	1A	515624704
wsnp_Ex_c1997_3755945	1A	515624877
wsnp_JD_c6544_7697578	1A	515625217
Jagger_c5280_407	1A	515625233
wsnp_JD_c6544_7697412	1A	515625383
Kukri_rep_c109473_80	1A	515625410
wsnp_JD_c6544_7697235	1A	515625560
Kukri_c49170_655	1A	516038299
IAAV6873	1A	516039146
IACX6064	1A	516338847
Kukri_c12984_465	1A	517191016
Excalibur_c14911_546	1A	517196589
RAC875_c80876_67	1A	517198302
BobWhite_c14587_51	1A	517198971
wsnp_Ku_c23012_32893918	1A	518051528
CAP12_c1979_117	1A	518056649
Excalibur_c44668_382	1A	518130656
BS00088136_51	1A	518239612
RAC875_rep_c112321_108	1A	518240762
Ra_c3045_1361	1A	518241033
Excalibur_c9149_1789	1A	518241523
TA002402-1350	1A	518241623
Excalibur_c9149_1326	1A	518242734
Kukri_c12183_71	1A	518442980
BobWhite_c11946_277	1A	518458862
BS00022788_51	1A	518458941
wsnp_BM137879A_Ta_2_1	1A	518460268
Excalibur_c10496_651	1A	518770281
Excalibur_c52725_585	1A	519069140
Kukri_rep_c103469_126	1A	519083685
Excalibur_c1845_4911	1A	519148259
Excalibur_c65755_51	1A	519148413
Ra_c24793_726	1A	519149413
Kukri_c28695_269	1A	519154600
wsnp_Ex_c1845_3472790	1A	519154750
RAC875_c12993_201	1A	519155014
RAC875_c12993_127	1A	519155088
Excalibur_c1845_718	1A	519155751
RAC875_c45115_340	1A	519156166
RAC875_c45115_509	1A	519156487
Kukri_rep_c104227_241	1A	519171534
IAAV1142	1A	519627229
Ra_c112300_429	1A	519627275
wsnp_Ku_c21364_31103315	1A	519750947
RAC875_c16149_1170	1A	519751097
wsnp_Ex_c13186_20822127	1A	519753103
RAC875_c16149_298	1A	519753239
wsnp_Ra_c17989_26960545	1A	519791217
Excalibur_c5443_473	1A	520392460
wsnp_Ex_c8376_14113519	1A	520700004
Ex_c101469_91	1A	520990045
Kukri_c13363_675	1A	520990045
wsnp_Ex_c9722_16062937	1A	521193345
Excalibur_c5033_587	1A	522055571
Kukri_c18017_1696	1A	522055680
Ra_c11906_1618	1A	522055869
Ra_c11906_1417	1A	522057556
BobWhite_c104_89	1A	522129177
IAAV2694	1A	522129226
RAC875_rep_c106876_558	1A	522129562
BobWhite_c12977_65	1A	522292233
Excalibur_c29605_535	1A	522292433
Excalibur_c49946_169	1A	522987856
BobWhite_c26212_208	1A	522989877
BS00016947_51	1A	523033421
GENE-0487_795	1A	523047763
wsnp_BE517729A_Ta_2_1	1A	523049954
tplb0031d22_1107	1A	523345696
Tdurum_contig57492_180	1A	524130688
BS00039378_51	1A	524195674
BS00039377_51	1A	524195707
Jagger_c5111_190	1A	524229816
BS00065430_51	1A	525797778
BS00003743_51	1A	528844795
BS00011146_51	1A	528845194
RAC875_c50811_655	1A	528845568
CAP12_c3602_91	1A	528845618
wsnp_Ex_c48455_53355009	1A	528845683
Tdurum_contig11896_550	1A	529616397
wsnp_Ku_c5210_9289260	1A	529616538
BobWhite_c27438_81	1A	529616550
wsnp_Ku_c5210_9290700	1A	529619854
wsnp_Ku_c17322_26392311	1A	530321953
Ku_c17322_2436	1A	530322099
GENE-0392_97	1A	530901088
RAC875_c21565_1111	1A	531316984
RAC875_rep_c106884_592	1A	531317148
RAC875_c39112_117	1A	531318001
Excalibur_c8396_300	1A	531318413
Excalibur_c64439_87	1A	531435415
BS00062876_51	1A	531437685
RFL_Contig4781_1792	1A	531820326
BS00034278_51	1A	531820524
wsnp_Ex_c43228_49605281	1A	531820800
CAP7_c1891_230	1A	531824361
Kukri_c67383_102	1A	531851294
Excalibur_c15617_425	1A	531853160
wsnp_Ex_rep_c68493_67320068	1A	531858925
RAC875_c8482_160	1A	531860721
wsnp_Ex_rep_c68085_66839109	1A	531862198
BS00009808_51	1A	531879771
RAC875_c21954_276	1A	531880416
wsnp_Ex_c3258_6004611	1A	531880505
Excalibur_c3258_402	1A	531881850
Excalibur_c1236_840	1A	531882625
wsnp_Ra_c11594_18777085	1A	531883471
Excalibur_c1236_444	1A	531883567
RFL_Contig4216_2135	1A	531905483
Excalibur_rep_c69456_172	1A	532236472
Tdurum_contig13332_1224	1A	532238589
Excalibur_c7370_179	1A	532692019
wsnp_Ra_c15564_23999084	1A	532692169
BS00078029_51	1A	532865597
BobWhite_c22710_152	1A	532871858
RAC875_c10083_800	1A	532877323
Tdurum_contig13020_136	1A	532877976
GENE-0527_92	1A	533260194
wsnp_Ex_rep_c111610_93458148	1A	533262521
wsnp_BG263358A_Ta_2_1	1A	533297919
wsnp_BG263358A_Ta_2_3	1A	533298046
Ku_c12688_352	1A	533299233
BobWhite_c96_170	1A	533337358
wsnp_Ex_c5060_8985678	1A	533337508
Excalibur_c8301_1555	1A	533339669
CAP7_c11581_78	1A	533744328
wsnp_Ra_rep_c95460_83855592	1A	533899774
RAC875_rep_c95460_302	1A	533901029
RAC875_c1136_363	1A	533904616
TA005251-0278	1A	533905779
IACX1873	1A	533905865
wsnp_JD_c7581_8666052	1A	533906688
wsnp_Ex_c4685_8377545	1A	533907168
RAC875_rep_c109970_73	1A	533907258
Jagger_c3646_235	1A	533907280
BS00087588_51	1A	533907753
Kukri_c20052_1035	1A	534415887
Kukri_c10405_1277	1A	534424430
Kukri_c84024_375	1A	534427998
IAAV8743	1A	534498493
RAC875_c32848_578	1A	534603143
wsnp_Ku_c33917_43336069	1A	534603837
BobWhite_c28971_184	1A	534821101
BobWhite_c26122_129	1A	534821678
Excalibur_c39257_634	1A	534828680
CAP7_c4879_249	1A	534934576
wsnp_Ex_c6563_11378915	1A	535126939
BS00011934_51	1A	535127002
wsnp_Ex_c6563_11378632	1A	535127222
wsnp_Ex_c6563_11378565	1A	535127289
wsnp_Ex_c6378_11087794	1A	535127542
Kukri_rep_c112383_588	1A	535131000
wsnp_Ex_c6378_11086366	1A	535131150
Kukri_rep_c112383_825	1A	535131237
Kukri_c45512_193	1A	535579482
RAC875_c15975_1208	1A	535580259
RAC875_c15918_801	1A	535719766
Kukri_c43972_367	1A	535726989
RAC875_c100059_123	1A	535960658
Tdurum_contig29437_126	1A	535965377
RAC875_c102343_204	1A	535965500
wsnp_CAP7_c3472_1623955	1A	535971758
Excalibur_c1066_303	1A	535974657
BS00012042_51	1A	535994914
Excalibur_c7113_2258	1A	535995945
Kukri_c49463_154	1A	536620705
Excalibur_c94658_59	1A	536621771
BS00110130_51	1A	536717192
BS00022239_51	1A	536717212
RAC875_rep_c102893_780	1A	536753063
Excalibur_rep_c103592_955	1A	536753285
Kukri_c57770_705	1A	536768245
BS00088350_51	1A	537001607
wsnp_BG606986A_Ta_2_4	1A	537001717
wsnp_BG606986A_Ta_2_1	1A	537001947
BS00022396_51	1A	537120774
BS00081002_51	1A	537120950
Ex_c4060_510	1A	538108912
RAC875_c6798_467	1A	538108913
BS00109991_51	1A	538116809
BS00022261_51	1A	538116909
BS00110627_51	1A	538116961
GENE-0262_431	1A	538290959
BS00022848_51	1A	538341969
RAC875_c14119_346	1A	538603418
RAC875_c14119_581	1A	538603747
RAC875_c56690_320	1A	538625530
Excalibur_c4238_835	1A	538627475
Excalibur_c47013_1503	1A	538630272
BS00073413_51	1A	538748084
RAC875_c120509_133	1A	539019865
wsnp_Ra_c22110_31550370	1A	539201557
RAC875_c23168_480	1A	539627496
GENE-0069_468	1A	539636809
Excalibur_c97157_65	1A	541439158
BobWhite_c23632_322	1A	541499199
Excalibur_c25353_1171	1A	541499666
Excalibur_rep_c107047_469	1A	541499666
RAC875_c21411_162	1A	541700490
Kukri_c7119_392	1A	541786423
wsnp_Ex_c33452_41938013	1A	541786954
IACX5994	1A	541787085
wsnp_Ex_c33452_41938159	1A	541787092
BobWhite_c5967_537	1A	541791500
Excalibur_c22768_811	1A	541791732
Excalibur_c22768_963	1A	541791884
IAAV544	1A	541878741
wsnp_JD_c3973_5044238	1A	541878941
wsnp_Ex_c41953_48657850	1A	541879942
RAC875_rep_c72890_63	1A	541880092
TA001600-1603	1A	541881903
BobWhite_c721_74	1A	541885423
Ra_c110766_321	1A	542071667
Ku_c8992_405	1A	542137989
Jagger_c6890_167	1A	543164993
wsnp_Ex_rep_c102067_87314043	1A	543199127
RAC875_rep_c105766_652	1A	543199423
wsnp_Ex_rep_c102067_87313597	1A	543199573
Kukri_rep_c115111_251	1A	543200358
Tdurum_contig56158_60	1A	543360899
RAC875_c12348_720	1A	543362369
IAAV130	1A	543622002
RAC875_rep_c69334_132	1A	543623575
RFL_Contig5334_831	1A	543719743
RFL_Contig5334_1969	1A	543720881
wsnp_Ex_c28900_37982485	1A	543729167
GENE-0033_233	1A	543732220
wsnp_BE443588A_Ta_2_1	1A	543865446
wsnp_BE443588A_Ta_2_2	1A	543865539
wsnp_Ex_c4612_8254533	1A	544165810
Excalibur_c26688_138	1A	544166277
IAAV7172	1A	544166427
Ex_c26688_969	1A	544167108
Tdurum_contig96086_74	1A	544551099
BobWhite_c41272_159	1A	544551129
BS00068391_51	1A	545355813
BS00095510_51	1A	545681645
wsnp_CAP11_c1815_982483	1A	545774503
wsnp_CAP8_c4785_2322876	1A	545774787
BS00023935_51	1A	545774937
Ex_c2226_244	1A	545775117
BS00078085_51	1A	545775767
RAC875_c32379_216	1A	545880454
BS00070581_51	1A	545890217
BS00070580_51	1A	545890349
TA005289-1104	1A	545922820
RAC875_c41993_582	1A	546084674
BS00110877_51	1A	546087144
tplb0059d21_1032	1A	546093537
RAC875_c67771_805	1A	546095874
BS00023203_51	1A	546097573
BS00037976_51	1A	546110662
BS00066278_51	1A	546150643
BS00064349_51	1A	546150645
BS00085818_51	1A	546321525
Tdurum_contig15015_883	1A	546322480
IACX14	1A	546323277
Tdurum_contig63715_235	1A	547038707
Tdurum_contig10365_341	1A	547232549
BobWhite_c24825_349	1A	547588524
Tdurum_contig51833_439	1A	547590370
BS00036104_51	1A	547590960
RAC875_c60162_129	1A	547591252
RAC875_c60162_206	1A	547591329
IAAV3650	1A	547734810
wsnp_JD_c13024_13129681	1A	547735409
JD_c13024_360	1A	547735488
Tdurum_contig75762_406	1A	547735559
Tdurum_contig75762_377	1A	547735588
Kukri_c18274_1610	1A	547739810
BS00021376_51	1A	547739835
Kukri_c18274_551	1A	547741174
wsnp_Ex_c1359_2604298	1A	547742958
Excalibur_c54842_340	1A	547909961
Kukri_c55266_242	1A	548212464
Tdurum_contig5711_242	1A	548212557
BobWhite_c20514_70	1A	548689040
wsnp_CAP8_rep_c3938_1936666	1A	548904262
BobWhite_rep_c65812_710	1A	548904336
wsnp_Ku_c3804_6986527	1A	549000007
wsnp_JD_c4904_6034093	1A	549042499
IAAV3156	1A	549043222
wsnp_BE494527A_Ta_2_1	1A	549043350
Excalibur_c63671_90	1A	549044835
RAC875_c16136_129	1A	549055528
wsnp_Ex_rep_c81556_76277906	1A	549060680
CAP8_c6630_63	1A	549069007
Tdurum_contig27799_114	1A	549076017
BobWhite_c34030_310	1A	549076108
BS00067119_51	1A	549645703
BobWhite_c42716_71	1A	549688196
Ku_c3523_1959	1A	549702424
wsnp_Ex_c28149_37293173	1A	549704457
wsnp_Ex_c28149_37293117	1A	549704474
Excalibur_rep_c72368_68	1A	550172044
wsnp_CAP11_c29_68486	1A	550295198
BS00034899_51	1A	550794116
wsnp_RFL_Contig1493_681815	1A	550795756
wsnp_Ex_c9534_15793556	1A	550796012
RFL_Contig1493_657	1A	550797397
Kukri_c20070_183	1A	550902510
RFL_Contig399_859	1A	551268237
RFL_Contig399_976	1A	551268452
RFL_Contig399_1005	1A	551268481
RFL_Contig399_1148	1A	551268718
Tdurum_contig47345_284	1A	551268721
Ra_c8027_1021	1A	551577805
wsnp_Ex_c13955_21833712	1A	551577918
RAC875_c49433_308	1A	551715069
wsnp_Ex_c23143_32376622	1A	551717965
Excalibur_c11680_81	1A	551718932
wsnp_Ku_c18227_27490539	1A	551718945
BobWhite_rep_c49755_131	1A	552221491
Jagger_c468_53	1A	552222646
Excalibur_c33470_175	1A	552300057
BS00030043_51	1A	552319648
wsnp_Ex_c6488_11266589	1A	552487945
BS00066212_51	1A	552921616
Kukri_c19653_1370	1A	552922506
Kukri_c14635_73	1A	553185594
Ra_c41164_730	1A	553190440
JD_c20553_448	1A	553191107
BobWhite_c20553_568	1A	553191227
wsnp_JD_c20553_18260620	1A	553191291
wsnp_JD_c20553_18260731	1A	553191486
RAC875_rep_c119761_111	1A	553192140
IAAV3695	1A	553192310
Ra_c5683_1762	1A	553331395
Excalibur_rep_c110054_341	1A	553332468
JD_c285_1438	1A	553354205
tplb0031l06_747	1A	553401870
wsnp_Ex_c19353_28290651	1A	553402020
Kukri_c47131_569	1A	553402128
wsnp_Ex_c19353_28290393	1A	553402278
RAC875_c42275_224	1A	553411794
Excalibur_c85432_106	1A	553411946
Excalibur_c56999_109	1A	553412461
wsnp_Ku_c4045_7380115	1A	553439947
Ku_c4369_354	1A	553508496
Ku_c4369_351	1A	553508499
Tdurum_contig11077_645	1A	553878747
Kukri_c51735_79	1A	554060456
Excalibur_rep_c72906_619	1A	554106197
Kukri_c1984_1024	1A	555530060
Kukri_c1984_1555	1A	555531000
RAC875_rep_c112241_279	1A	555695114
Excalibur_c22845_180	1A	555695295
Tdurum_contig11106_340	1A	556197540
Tdurum_contig11106_264	1A	556197616
BobWhite_rep_c56118_100	1A	556469405
Jagger_c7553_185	1A	556514013
wsnp_Ex_rep_c67098_65573819	1A	556515906
tplb0034e16_1165	1A	556517190
Excalibur_rep_c68706_1084	1A	556517449
CAP11_c6406_71	1A	556873079
Jagger_c4380_159	1A	558271571
Excalibur_s103715_85	1A	558271649
Tdurum_contig10036_1338	1A	558272915
Tdurum_contig10036_1057	1A	558273977
Tdurum_contig10036_977	1A	558274146
Tdurum_contig10036_378	1A	558277045
BobWhite_c2027_215	1A	558762622
Excalibur_c1453_1310	1A	558762811
BobWhite_c5242_400	1A	558906042
wsnp_Ex_c30552_39457767	1A	558906192
wsnp_Ex_rep_c68171_66944702	1A	558906370
Kukri_c4453_1248	1A	558908994
RAC875_c17188_1696	1A	558909418
TA002362-0954	1A	558909444
wsnp_BF474340A_Ta_2_1	1A	558909552
TA002362-0785	1A	558909662
RAC875_c15593_1421	1A	558909732
Tdurum_contig32775_78	1A	558928855
Tdurum_contig56662_54	1A	559889558
BobWhite_c46857_82	1A	560241153
Tdurum_contig80278_250	1A	560241253
Kukri_c67703_174	1A	560317225
RAC875_c21673_641	1A	560317527
RAC875_rep_c69152_184	1A	560535621
RAC875_c47930_448	1A	560545751
Excalibur_c35310_375	1A	560545865
wsnp_Ex_c34594_42877119	1A	560563103
wsnp_Ex_c34594_42877243	1A	560563227
BS00010392_51	1A	560564074
wsnp_Ex_c48677_53513032	1A	560564160
wsnp_Ra_rep_c108284_91604017	1A	560567409
RAC875_rep_c108284_98	1A	560570171
wsnp_Ex_c12399_19776420	1A	560571585
BS00072408_51	1A	560592382
wsnp_Ra_c4184_7637695	1A	560594770
BS00066659_51	1A	560596680
wsnp_CAP12_rep_c8598_3608465	1A	560647184
wsnp_CAP7_rep_c5385_2417464	1A	560647569
Tdurum_contig78830_348	1A	561033748
Tdurum_contig78830_745	1A	561034145
CAP7_c4277_191	1A	561035241
BS00056547_51	1A	562571192
Tdurum_contig30664_181	1A	562856499
IAAV565	1A	565860872
TA003403-0617	1A	565930914
Kukri_c42043_440	1A	565931120
Kukri_c42043_311	1A	565932687
Tdurum_contig62584_770	1A	566452808
CAP12_c6629_301	1A	566452908
wsnp_Ku_rep_c109724_94227136	1A	566476150
IAAV2448	1A	566479577
Jagger_c6772_80	1A	566566313
Excalibur_c1936_1072	1A	566922984
Kukri_c44895_88	1A	566923304
Kukri_c44895_139	1A	566923355
Tdurum_contig46030_580	1A	567445520
Excalibur_c31405_159	1A	567445878
RAC875_c40864_103	1A	567445956
BS00067606_51	1A	567529657
BS00067647_51	1A	567529744
Excalibur_c9617_292	1A	567544909
Tdurum_contig51167_810	1A	568158564
Tdurum_contig51167_390	1A	568159276
Kukri_c16271_894	1A	569636467
Kukri_c16271_544	1A	569636817
Kukri_c16271_397	1A	569636964
BobWhite_c19182_280	1A	569638941
Tdurum_contig18174_283	1A	569643404
BobWhite_c15256_225	1A	569651012
CAP7_rep_c5738_227	1A	569723184
wsnp_CAP11_rep_c7847_3468669	1A	569723274
BobWhite_c10542_777	1A	569760588
RAC875_rep_c100394_536	1A	569798119
RAC875_c11363_527	1A	569844752
RAC875_c11363_678	1A	569844903
RAC875_c11363_764	1A	569844989
wsnp_Ex_c10903_17717179	1A	569846722
RAC875_rep_c106165_772	1A	569847028
wsnp_Ex_c10903_17716723	1A	569847178
JD_c23599_880	1A	570479776
BS00064516_51	1A	570644968
Excalibur_c23598_1632	1A	571144063
Kukri_rep_c102102_273	1A	571145624
wsnp_Ex_c23598_32826926	1A	571147105
Ra_c71093_408	1A	571178302
BobWhite_c44460_821	1A	571179240
RAC875_rep_c71093_1070	1A	571180043
wsnp_JD_rep_c49006_33254974	1A	571180125
BS00079087_51	1A	571180532
BS00079088_51	1A	571180577
RAC875_rep_c71093_1302	1A	571180593
tplb0021i12_383	1A	571192839
RAC875_c19751_166	1A	571386215
Kukri_c24753_460	1A	571558587
RAC875_c59190_384	1A	571559264
Tdurum_contig60210_371	1A	571860097
Kukri_c51781_199	1A	571990246
RAC875_c31482_513	1A	572220462
CAP7_c490_123	1A	572627015
RAC875_c48804_761	1A	572862772
RAC875_c48804_590	1A	572862943
tplb0030a05_2386	1A	572936125
Tdurum_contig85466_170	1A	572951855
CAP12_c8163_118	1A	572951895
CAP7_c756_255	1A	572953233
Kukri_c50467_1017	1A	573954827
BobWhite_c9091_160	1A	574084181
TA001430-0733	1A	574084552
wsnp_Ex_rep_c70571_69488416	1A	574175734
IAAV7537	1A	574176669
Ku_c21663_1390	1A	574176817
TA003411-0583	1A	574235223
wsnp_Ra_c19637_28840370	1A	574258078
Excalibur_c16947_114	1A	574258836
Excalibur_c16947_81	1A	574258836
Kukri_c2338_533	1A	574665265
wsnp_Ex_c7684_13109335	1A	574665344
wsnp_Ex_c41553_48351921	1A	574666920
Excalibur_c41553_213	1A	574669410
IAAV5567	1A	575024718
Excalibur_rep_c106070_465	1A	575029472
Tdurum_contig8224_378	1A	575045797
wsnp_Ku_c816_1684613	1A	575045906
BobWhite_c6820_199	1A	575333345
wsnp_Ex_c3264_6017750	1A	575333495
BobWhite_c37358_208	1A	575541483
Tdurum_contig25612_195	1A	575541543
Tdurum_contig25612_140	1A	575541598
Tdurum_contig25612_117	1A	575541621
BS00070560_51	1A	575542466
CAP12_c3758_112	1A	575542978
BobWhite_c44164_151	1A	575769637
BobWhite_c44164_402	1A	575769878
Excalibur_c66_147	1A	576098192
Tdurum_contig81011_244	1A	576098287
[truncated: 28,221 more rows]
