# Supplementary material for: Identification of genetic loci associated with major agronomic traits of wheat (Triticum aestivum L.) based on genome-wide association analysis
Source: BMC Plant Biol. 2021 Sep 13;21:418. doi: 10.1186/s12870-021-03180-6 (PMC8436466; doi:10.1186/s12870-021-03180-6)
Supplement: Supplementary file 7 — Additional file 7 : Table S4. The significant marker-trait associations (P-value < 0.001) for nine agronomic traits. he duplicated markers for each trait in different environments are marked in red. [file 12870_2021_3180_MOESM7_ESM.xlsx]

## Sheet: Table_S4
Identification of Genetic Loci Associated with Major Agronomic Traits of Wheat (Triticum aestivum L.) Based on Genome-wide Association Analysis BMC Plant Biology Woo Joo Jung1 , Yong Jin Lee2, Chon-Sik Kang3, Yong Weon Seo1,2* 1Department of Plant Biotechnology, Korea University, Seoul 02841, Korea 2Department of Biotechnology, Korea University, Seoul 02841, Korea 3National Institute of Crop Scie…
Table S4. The significant marker-trait associations (P-value < 0.001) for nine agronomic traits. he duplicated markers for each trait in different environments are marked in red.
Trait	Environment	SNP	Chromosome	Position	P-value	maf	effect
Winter survival rate	combined	Ra_c51831_507	7D	460532222	5.47389e-08	0.0646853	-1.16856
Winter survival rate	combined	Excalibur_c23354_187	5A	588579266	8.83355e-08	0.0611888	-1.32811
Winter survival rate	combined	wsnp_AJ612027A_Ta_2_1	5A	590399487	4.72155e-07	0.124126	0.77613
Winter survival rate	combined	Excalibur_c6198_357	7A	5319293	2.36103e-06	0.0699301	-1.0724
Winter survival rate	combined	tplb0038h19_1394	5A	587288056	2.50905e-06	0.0856643	0.857249
Winter survival rate	combined	wsnp_Ex_c7729_13177883	5A	587266322	3.4635e-06	0.0576923	-1.21442
Winter survival rate	combined	RAC875_c9984_1003	5A	587315438	7.12788e-06	0.0594406	-1.16295
Winter survival rate	combined	Kukri_c33022_198	5A	591070128	7.33143e-06	0.277972	-0.898247
Winter survival rate	combined	D_contig03890_445	5D	529695473	1.20367e-05	0.157343	0.677832
Winter survival rate	combined	RAC875_rep_c112818_870	5A	615221651	1.26166e-05	0.416084	-0.87222
Winter survival rate	combined	RAC875_c13931_205	5A	586930295	1.3419e-05	0.0576923	-1.18952
Winter survival rate	combined	Kukri_rep_c101622_604	5B	619073659	1.40378e-05	0.438811	1.03533
Winter survival rate	combined	wsnp_Ex_c2702_5013188	5A	586930822	1.6932e-05	0.103147	-0.895852
Winter survival rate	combined	Kukri_c6669_145	5A	590720676	1.744e-05	0.263986	0.800227
Winter survival rate	combined	Excalibur_rep_c111129_125	5A	586440190	2.2122e-05	0.0611888	-1.05617
Winter survival rate	combined	wsnp_Ex_rep_c66689_65010988	5A	587466276	2.33965e-05	0.0804196	-0.955333
Winter survival rate	combined	RFL_Contig2772_1693	5B	609302225	2.46278e-05	0.337413	-0.747173
Winter survival rate	combined	TA001896-0654	5A	590696742	2.69902e-05	0.437063	0.473079
Winter survival rate	combined	BobWhite_c21949_117	5A	590401822	2.71619e-05	0.472028	0.46798
Winter survival rate	combined	wsnp_BF293620A_Ta_2_1	5A	590404547	4.45469e-05	0.288462	-0.799058
Winter survival rate	combined	BS00058604_51	1D	4164402	5.05287e-05	0.482517	-0.46915
Winter survival rate	combined	wsnp_Ex_rep_c66809_65185323	2A	506715734	6.00901e-05	0.178322	-0.742011
Winter survival rate	combined	CAP11_c1179_100	1A	444424301	8.47606e-05	0.344406	0.60341
Winter survival rate	combined	Tdurum_contig54785_216	5A	560485275	9.28843e-05	0.31993	-0.760538
Winter survival rate	combined	BS00024617_51	7A	566002702	0.000103035	0.251748	-0.690431
Winter survival rate	combined	CAP12_c7891_103	5D	261494871	0.000119311	0.237762	0.451004
Winter survival rate	combined	BobWhite_c6782_180	5D	445756059	0.000122281	0.381119	-0.839438
Winter survival rate	combined	BS00037103_51	5B	626327062	0.000149701	0.454545	0.931052
Winter survival rate	combined	Tdurum_contig12167_281	7A	501022440	0.00015738	0.468531	0.31955
Winter survival rate	combined	BS00065936_51	5B	574848793	0.000203507	0.176573	0.466277
Winter survival rate	combined	BobWhite_c471_2245	5A	588454245	0.000207897	0.45979	0.404369
Winter survival rate	combined	Kukri_c28080_887	5A	572133893	0.000227197	0.113636	-0.701268
Winter survival rate	combined	Kukri_c10508_438	5B	621001202	0.000256696	0.451049	-0.363177
Winter survival rate	combined	Excalibur_c7729_144	5A	587269842	0.000270448	0.136364	0.529637
Winter survival rate	combined	BobWhite_c10385_374	5A	589265042	0.000285568	0.47028	0.422063
Winter survival rate	combined	BobWhite_rep_c63253_215	5B	625985716	0.000289741	0.447552	-0.857767
Winter survival rate	combined	IAAV3043	5A	586537895	0.000292458	0.0944056	0.5941
Winter survival rate	combined	BS00022599_51	6B	654957570	0.000295082	0.477273	-0.445658
Winter survival rate	combined	wsnp_Ku_rep_c102339_89347150	5B	626668012	0.000301818	0.13986	0.585412
Winter survival rate	combined	BobWhite_c22036_399	5B	621003329	0.000315033	0.375874	-0.359953
Winter survival rate	combined	wsnp_BJ224975A_Ta_2_2	5A	590585809	0.000317795	0.283217	0.686352
Winter survival rate	combined	RAC875_rep_c91682_90	5A	560481445	0.00035399	0.428322	-0.397384
Winter survival rate	combined	Kukri_c6973_344	2B	162249698	0.000366853	0.241259	-0.73423
Winter survival rate	combined	RAC875_rep_c72984_1417	2D	630086125	0.000406108	0.229021	-0.540674
Winter survival rate	combined	IACX9023	1A	266848549	0.000418275	0.438811	0.891875
Winter survival rate	combined	Kukri_c10508_253	5A	623910606	0.000504866	0.298951	0.561471
Winter survival rate	combined	Tdurum_contig62941_85	6B	44498585	0.000515491	0.386364	-0.8196
Winter survival rate	combined	wsnp_Ex_c31799_40545376	5A	587260617	0.000542654	0.442308	0.987272
Winter survival rate	combined	BS00003655_51	5B	609840879	0.000655108	0.358392	-0.316023
Winter survival rate	combined	BS00083504_51	2A	86457778	0.000665608	0.449301	0.813951
Winter survival rate	combined	BS00022215_51	5A	552829570	0.000667943	0.227273	0.563629
Winter survival rate	combined	wsnp_Ex_c53426_56666788	5B	626666488	0.000736296	0.152098	0.559101
Winter survival rate	combined	Excalibur_c9868_1206	5B	609849244	0.000738556	0.367133	-0.623715
Winter survival rate	combined	RAC875_c23340_2243	5A	561565292	0.000795976	0.393357	-0.373255
Winter survival rate	combined	wsnp_Ra_c1654_3265291	7B	44013513	0.000802381	0.305944	-0.360642
Winter survival rate	combined	RAC875_c38003_164	2D	13007354	0.000804031	0.211538	-0.563026
Winter survival rate	combined	Excalibur_c7338_242	7B	710126969	0.000808765	0.106643	-0.704859
Winter survival rate	combined	Kukri_c18677_237	4A	731352373	0.000827837	0.384615	-0.443188
Winter survival rate	combined	Kukri_c45951_367	5B	626012722	0.000862143	0.438811	-0.743354
Winter survival rate	combined	Excalibur_c9083_981	7A	708243302	0.000911724	0.117133	0.616404
Winter survival rate	combined	BS00064336_51	7A	272725417	0.000951627	0.0839161	-0.664076
Winter survival rate	combined	BS00049548_51	5B	625787356	0.000969073	0.208042	-0.376216
Winter survival rate	combined	BS00063973_51	1B	585015910	0.000978783	0.372378	0.611048
Winter survival rate	E1	Kukri_c6669_145	5A	590720676	7.5558e-08	0.263986	2.09623
Winter survival rate	E1	Kukri_c33022_198	5A	591070128	1.32687e-07	0.277972	-2.20877
Winter survival rate	E1	wsnp_BJ224975A_Ta_2_2	5A	590585809	1.55861e-06	0.283217	1.91111
Winter survival rate	E1	TA001896-0654	5A	590696742	1.73536e-06	0.437063	1.12035
Winter survival rate	E1	BobWhite_c21949_117	5A	590401822	3.02251e-06	0.472028	1.08219
Winter survival rate	E1	wsnp_BF293620A_Ta_2_1	5A	590404547	3.69976e-06	0.288462	-1.88511
Winter survival rate	E1	Ra_c51831_507	7D	460532222	4.06919e-06	0.0646853	-2.00964
Winter survival rate	E1	CAP12_c7891_103	5D	261494871	4.94158e-06	0.237762	1.08622
Winter survival rate	E1	BobWhite_c471_2245	5A	588454245	6.27901e-06	0.45979	-1.02315
Winter survival rate	E1	Excalibur_c23354_187	5A	588579266	7.82014e-06	0.0611888	-2.27123
Winter survival rate	E1	BS00024617_51	7A	566002702	8.8398e-06	0.251748	1.60289
Winter survival rate	E1	BobWhite_c10385_374	5A	589265042	1.14735e-05	0.47028	-1.0612
Winter survival rate	E1	wsnp_Ex_c7729_13177883	5A	587266322	1.22551e-05	0.0576923	-2.36234
Winter survival rate	E1	RFL_Contig1091_1538	5B	572760043	1.87423e-05	0.232517	-1.44528
Winter survival rate	E1	tplb0038h19_1394	5A	587288056	2.81945e-05	0.0856643	1.56674
Winter survival rate	E1	Kukri_rep_c101622_604	5B	619073659	3.23353e-05	0.438811	-2.01257
Winter survival rate	E1	wsnp_AJ612027A_Ta_2_1	5A	590399487	3.55682e-05	0.124126	-1.31142
Winter survival rate	E1	CAP11_c1179_100	1A	444424301	6.72121e-05	0.344406	-1.23607
Winter survival rate	E1	D_contig31797_313	2D	66027279	6.89621e-05	0.176573	1.52021
Winter survival rate	E1	RAC875_c13931_205	5A	586930295	7.215e-05	0.0576923	-2.2467
Winter survival rate	E1	Kukri_c6973_344	2B	162249698	0.000123327	0.241259	-1.6437
Winter survival rate	E1	Excalibur_rep_c111129_125	5A	586440190	0.000135105	0.0611888	-1.94484
Winter survival rate	E1	GENE-2735_151	5B	576421999	0.000145403	0.295455	1.54854
Winter survival rate	E1	Excalibur_c6198_357	7A	5319293	0.000145902	0.0699301	-1.73519
Winter survival rate	E1	BobWhite_c45848_120	5B	584159569	0.000158137	0.141608	1.89818
Winter survival rate	E1	Ra_c11667_324	5B	569125312	0.000165648	0.15035	1.31346
Winter survival rate	E1	wsnp_Ex_rep_c66689_65010988	5A	587466276	0.000179763	0.0804196	-1.73857
Winter survival rate	E1	BS00084089_51	5B	580679839	0.000205936	0.22028	1.37683
Winter survival rate	E1	Tdurum_contig25431_238	7B	175755828	0.000206655	0.246503	-1.01387
Winter survival rate	E1	GENE-2794_534	5D	476632084	0.000224558	0.335664	-1.6815
Winter survival rate	E1	D_contig03890_445	5D	529695473	0.000235997	0.157343	1.12355
Winter survival rate	E1	BS00058604_51	1D	4164402	0.000269196	0.482517	-0.845496
Winter survival rate	E1	IAAV1888	5B	589762396	0.0002868	0.328671	-0.825101
Winter survival rate	E1	BS00022599_51	6B	654957570	0.000311451	0.477273	0.903626
Winter survival rate	E1	RAC875_c31851_342	7B	743845953	0.000385507	0.398601	-0.857444
Winter survival rate	E1	RAC875_c9984_1003	5A	587315438	0.000396664	0.0594406	-1.88293
Winter survival rate	E1	BS00067328_51	5B	569125328	0.000410154	0.148601	-1.30194
Winter survival rate	E1	BS00037103_51	5B	626327062	0.000435781	0.454545	-1.74854
Winter survival rate	E1	Kukri_rep_c69829_735	1A	592188651	0.000455267	0.368881	-0.759564
Winter survival rate	E1	Tdurum_contig82473_67	5B	624774357	0.000460471	0.318182	0.729399
Winter survival rate	E1	IAAV3043	5A	586537895	0.000513196	0.0944056	-1.17973
Winter survival rate	E1	wsnp_Ex_c7478_12792943	3B	254299433	0.000527649	0.293706	-1.30628
Winter survival rate	E1	Kukri_c64923_717	5A	590696772	0.000538736	0.307692	1.44822
Winter survival rate	E1	Excalibur_c24511_1196	4A	612656164	0.000553468	0.117133	-0.887738
Winter survival rate	E1	wsnp_Ex_rep_c66809_65185323	2A	506715734	0.000565159	0.178322	-1.28724
Winter survival rate	E1	RAC875_rep_c112818_870	5A	615221651	0.000583133	0.416084	-1.38331
Winter survival rate	E1	Kukri_c65249_58	2B	108844823	0.000614581	0.106643	1.48062
Winter survival rate	E1	BS00079035_51	2A	36452124	0.000615472	0.232517	0.939119
Winter survival rate	E1	RAC875_c10866_990	7D	342117720	0.000628185	0.262238	-1.29146
Winter survival rate	E1	BS00083504_51	2A	86457778	0.000664306	0.449301	1.67072
Winter survival rate	E1	Tdurum_contig4864_148	1D	63643780	0.000666029	0.305944	-1.12133
Winter survival rate	E1	CAP11_c7385_266	1A	288708954	0.000674281	0.197552	-1.24793
Winter survival rate	E1	BS00067676_51	7A	52032241	0.000693897	0.269231	-1.08252
Winter survival rate	E1	wsnp_Ex_c5098_9047611	1B	555699525	0.000745903	0.452797	-0.846949
Winter survival rate	E1	wsnp_Ex_c698_1376989	6B	242519986	0.000756632	0.234266	1.52452
Winter survival rate	E1	BS00065029_51	5B	623970249	0.000765865	0.243007	-0.827483
Winter survival rate	E1	Tdurum_contig50646_443	7A	744298796	0.000770821	0.442308	0.781558
Winter survival rate	E1	wsnp_Ex_c13485_21225504	5B	566210165	0.000782492	0.111888	-1.38869
Winter survival rate	E1	wsnp_Ku_rep_c102339_89347150	5B	626668012	0.000790131	0.13986	1.09861
Winter survival rate	E1	D_contig84533_134	3D	156850028	0.000817164	0.246503	1.43227
Winter survival rate	E1	Excalibur_c14925_444	7B	30609211	0.000830259	0.272727	-1.12142
Winter survival rate	E1	wsnp_Ex_c2702_5013188	5A	586930822	0.000846242	0.103147	-1.42571
Winter survival rate	E1	BobWhite_rep_c55038_245	3A	646343045	0.000894184	0.11014	-1.43936
Winter survival rate	E1	Tdurum_contig54785_216	5A	560485275	0.000903455	0.31993	-1.32332
Winter survival rate	E1	BS00022215_51	5A	552829570	0.000917818	0.227273	1.124
Winter survival rate	E1	Tdurum_contig51167_390	1A	568159276	0.000960285	0.120629	0.930192
Winter survival rate	E1	wsnp_Ku_rep_c102842_89723861	7B	46347042	0.000966384	0.0734266	-1.49768
Winter survival rate	E2	Excalibur_c23354_187	5A	588579266	2.65078e-06	0.0611888	-1.82869
Winter survival rate	E2	Ra_c51831_507	7D	460532222	3.35693e-06	0.0646853	-1.61017
Winter survival rate	E2	wsnp_AJ612027A_Ta_2_1	5A	590399487	6.2694e-06	0.124126	-1.07354
Winter survival rate	E2	RAC875_c9984_1003	5A	587315438	2.33548e-05	0.0594406	-1.71188
Winter survival rate	E2	wsnp_Ex_c2702_5013188	5A	586930822	2.59513e-05	0.103147	-1.37303
Winter survival rate	E2	tplb0038h19_1394	5A	587288056	6.50389e-05	0.0856643	1.13569
Winter survival rate	E2	tplb0024i16_800	1A	274417785	8.48094e-05	0.206294	-1.37013
Winter survival rate	E2	Kukri_c54157_392	1D	8316216	8.86913e-05	0.0821678	1.27598
Winter survival rate	E2	D_contig03890_445	5D	529695473	0.00010683	0.157343	1.01555
Winter survival rate	E2	BS00065936_51	5B	574848793	0.000157167	0.176573	-0.744972
Winter survival rate	E2	wsnp_Ex_c7729_13177883	5A	587266322	0.000163511	0.0576923	-1.53072
Winter survival rate	E2	RFL_Contig2772_1693	5B	609302225	0.000168477	0.337413	-1.07923
Winter survival rate	E2	Excalibur_c6198_357	7A	5319293	0.000220792	0.0699301	-1.35045
Winter survival rate	E2	wsnp_Ex_rep_c66689_65010988	5A	587466276	0.000265247	0.0804196	-1.29275
Winter survival rate	E2	wsnp_Ex_rep_c67593_66232317	7B	710634700	0.000339716	0.23951	-0.744385
Winter survival rate	E2	Excalibur_rep_c111129_125	5A	586440190	0.000340821	0.0611888	-1.41208
Winter survival rate	E2	RAC875_rep_c112818_870	5A	615221651	0.000350366	0.416084	-1.16021
Winter survival rate	E2	Tdurum_contig62941_85	6B	44498585	0.000408353	0.386364	-1.32872
Winter survival rate	E2	RAC875_c13931_205	5A	586930295	0.000477302	0.0576923	-1.46391
Winter survival rate	E2	BS00011109_51	2A	557635776	0.000488258	0.0769231	-1.15995
Winter survival rate	E2	Tdurum_contig83644_276	5B	613901949	0.000547764	0.103147	1.09646
Winter survival rate	E2	Kukri_c10508_438	5B	621001202	0.00056141	0.451049	0.542228
Winter survival rate	E2	BS00064336_51	7A	272725417	0.000570981	0.0839161	-1.12163
Winter survival rate	E2	Tdurum_contig19415_271	3A	160046610	0.00066202	0.117133	-1.14798
Winter survival rate	E2	BS00009649_51	3B	810020606	0.000688546	0.405594	1.17484
Winter survival rate	E2	IACX5792	5B	609840962	0.000692786	0.351399	-0.954485
Winter survival rate	E2	CAP12_c6044_69	2A	573358258	0.000768739	0.15035	-1.11088
Winter survival rate	E2	D_contig00093_374	3D	265589633	0.00079971	0.202797	0.850654
Winter survival rate	E2	BS00011652_51	7B	9196218	0.000831236	0.129371	-0.688824
Winter survival rate	E2	Tdurum_contig10559_261	4A	239923497	0.000850209	0.494755	3.46007
Winter survival rate	E2	wsnp_Ex_c25311_34578436	2D	323014361	0.000853125	0.222028	-0.892218
Winter survival rate	E2	BS00064528_51	2B	646785583	0.000881905	0.473776	-1.06971
Winter survival rate	E2	BS00085765_51	2A	577313977	0.000915281	0.148601	-1.08601
Winter survival rate	E2	wsnp_Ex_rep_c66809_65185323	2A	506715734	0.00096591	0.178322	-0.978115
Winter survival rate	E2	wsnp_BE495175A_Ta_1_1	3A	695558933	0.000973517	0.106643	-1.06907
Days to heading	combined	wsnp_Ku_c32477_42086402	5B	70939618	0.000128989	0.162587	1.14588
Days to heading	combined	RAC875_c38607_347	3B	88017610	0.000146373	0.0979021	1.04454
Days to heading	combined	wsnp_Ku_c42539_50247597	7A	675380487	0.00016457	0.0874126	0.773995
Days to heading	combined	BS00024370_51	1B	12588983	0.000189933	0.382867	0.504202
Days to heading	combined	CAP11_c1070_54	2D	577071973	0.000201505	0.417832	1.46751
Days to heading	combined	Excalibur_rep_c116627_114	2D	574155954	0.000201505	0.417832	1.46751
Days to heading	combined	Excalibur_c12922_1888	2B	698066154	0.000250721	0.414336	-1.50671
Days to heading	combined	BobWhite_c3871_210	2D	575055938	0.000250936	0.416084	-1.49248
Days to heading	combined	Kukri_c40428_72	6B	689842746	0.000292089	0.493007	-0.632381
Days to heading	combined	Excalibur_rep_c103649_61	2D	577310185	0.000332159	0.417832	-1.47206
Days to heading	combined	TA003703-0582	2A	304098813	0.000744257	0.13986	1.02536
Days to heading	combined	Tdurum_contig28528_117	7B	248907011	0.000756128	0.0821678	1.08864
Days to heading	combined	wsnp_Ra_rep_c112625_94438013	2D	577072123	0.000764499	0.414336	1.33446
Days to heading	combined	RAC875_c32657_295	4A	25059739	0.000825441	0.451049	-0.829557
Days to heading	combined	RAC875_c26887_562	6D	300325843	0.000866067	0.0944056	-1.1941
Days to heading	combined	Excalibur_c8573_291	2A	720811027	0.000866922	0.417832	1.34073
Days to heading	combined	Jagger_c10704_106	4B	3204052	0.000880259	0.370629	0.567171
Days to heading	combined	TA001567-0999	2D	52689726	0.000880383	0.48951	-0.802705
Days to heading	combined	RAC875_c1482_3919	2A	719208908	0.000973115	0.145105	0.955517
Days to heading	combined	RAC875_c1606_644	4A	25069958	0.000981685	0.251748	0.717726
Days to heading	E1	Kukri_c18109_475	1B	643486356	2.15644e-05	0.0639535	1.79363
Days to heading	E1	tplb0052j03_499	6B	715948204	3.22358e-05	0.232558	0.796735
Days to heading	E1	GENE-3980_221	6A	573108718	4.91091e-05	0.112403	-1.46188
Days to heading	E1	wsnp_Ex_c26419_35667216	1B	370529824	8.62842e-05	0.197674	-1.74232
Days to heading	E1	Excalibur_c5097_1468	3A	654491116	0.000151828	0.0775194	-1.64661
Days to heading	E1	wsnp_be443797B_Ta_2_1	1B	389851098	0.000163272	0.321705	-1.53602
Days to heading	E1	BS00068331_51	5D	556607109	0.000273626	0.335271	-1.07424
Days to heading	E1	Excalibur_c23961_206	3A	727466635	0.000276632	0.20155	0.866899
Days to heading	E1	RFL_Contig1354_484	1B	321703252	0.000345866	0.323643	1.56218
Days to heading	E1	Tdurum_contig31201_380	1B	321703352	0.000345866	0.323643	1.56218
Days to heading	E1	Ra_c4944_451	2A	256657500	0.000363727	0.263566	-1.3361
Days to heading	E1	BS00091306_51	6B	672522591	0.000397069	0.0697674	-1.2331
Days to heading	E1	BS00003455_51	7A	730446703	0.000399718	0.102713	-1.07999
Days to heading	E1	wsnp_Ku_c30982_40765341	1B	342436932	0.000425797	0.339147	0.866176
Days to heading	E1	Kukri_s116367_139	1A	105148153	0.000484404	0.0755814	1.01129
Days to heading	E1	RFL_Contig4444_1745	3A	140088633	0.000527399	0.195736	-1.30767
Days to heading	E1	Tdurum_contig43346_108	1B	315818280	0.000564655	0.170543	-1.56472
Days to heading	E1	Kukri_c40428_72	6B	689842746	0.000584281	0.465116	-0.63926
Days to heading	E1	CAP11_c2913_115	1B	556518450	0.000588365	0.100775	-0.961521
Days to heading	E1	RAC875_c6905_776	1B	432345900	0.000612447	0.302326	1.46951
Days to heading	E1	Ku_c16600_805	7A	730479597	0.00061454	0.439922	1.19067
Days to heading	E1	Ra_c21065_625	2A	217433925	0.00061777	0.27907	-1.33581
Days to heading	E1	Kukri_rep_c68594_530	4D	13164384	0.000653342	0.222868	-0.798356
Days to heading	E1	RAC875_c98844_403	2A	18685832	0.000678222	0.403101	1.43551
Days to heading	E1	BS00023152_51	5A	692683378	0.000684606	0.430233	-1.57239
Days to heading	E1	RAC875_c4267_1269	2A	370742461	0.000724308	0.286822	0.9313
Days to heading	E1	wsnp_Ku_c42539_50247597	7A	675380487	0.000732149	0.0891473	0.745644
Days to heading	E1	Excalibur_c88370_144	7A	10597709	0.000741118	0.222868	0.868341
Days to heading	E1	Excalibur_c42950_188	2A	465328050	0.000742486	0.0852713	1.00407
Days to heading	E1	RAC875_rep_c72743_51	2B	12128484	0.00075481	0.129845	0.968408
Days to heading	E1	BS00025017_51	5D	554960936	0.000818747	0.368217	-0.854615
Days to heading	E1	BS00070800_51	2D	337610938	0.000863971	0.0658915	-1.34438
Days to heading	E1	BobWhite_c43322_203	1A	356447970	0.000865194	0.19186	-1.41019
Days to heading	E1	wsnp_BE445506A_Ta_2_2	7A	730495899	0.000887921	0.420543	0.569651
Days to heading	E1	RAC875_c38607_347	3B	88017610	0.000901122	0.0949612	1.01153
Days to heading	E1	BS00032205_51	2A	233301742	0.000911693	0.25969	-1.21815
Days to heading	E3	Kukri_rep_c102199_1312	2B	561080141	0.000261005	0.139037	1.09953
Days to heading	E3	BS00067786_51	4D	97232424	0.000308575	0.406417	1.59712
Days to heading	E3	BS00030843_51	4B	135419573	0.000366909	0.176471	-0.893317
Days to heading	E3	GENE-0719_637	2A	681802777	0.000404138	0.489305	-3.37388
Days to heading	E3	Tdurum_contig42211_1897	4B	100902371	0.000471374	0.430481	1.77182
Days to heading	E3	Tdurum_contig54917_597	6B	36313067	0.000555652	0.219251	-1.07448
Days to heading	E3	Tdurum_contig28528_117	7B	248907011	0.000589023	0.0294118	2.05645
Days to heading	E3	BobWhite_c46381_91	4A	669241413	0.000607921	0.0347594	-2.20839
Days to heading	E3	RAC875_c283_858	4B	466979822	0.000624511	0.438503	1.57838
Days to heading	E3	Tdurum_contig44029_158	3A	72132123	0.000650067	0.0481283	1.27676
Days to heading	E3	BS00062691_51	4B	159358302	0.000691659	0.136364	-1.4371
Days to heading	E3	Tdurum_contig65570_163	4B	98065655	0.000714222	0.427807	1.67834
Days to heading	E3	Ex_c9327_1750	5A	489099643	0.000781118	0.139037	-1.07114
Days to heading	E3	BobWhite_c3871_210	2D	575055938	0.000782055	0.379679	-1.49555
Days to heading	E3	Tdurum_contig56321_232	2A	762679544	0.000817686	0.302139	1.15976
Days to heading	E3	BS00065255_51	3B	277480205	0.000819078	0.0962567	-1.44736
Days to heading	E4	RFL_Contig4140_1135	1D	8366752	6.78216e-05	0.114973	-0.0725927
Days to heading	E4	wsnp_Ex_rep_c67098_65573819	1A	556515906	9.40859e-05	0.486631	0.0777039
Days to heading	E4	BS00110896_51	1B	10892853	9.62789e-05	0.34492	0.0455504
Days to heading	E4	wsnp_Ex_c18499_27344859	1A	580628671	0.0001177	0.13369	0.0618152
Days to heading	E4	Excalibur_c34189_122	7A	723092160	0.000186289	0.15508	-0.0630347
Days to heading	E4	wsnp_Ex_c3267_6026545	6B	129707373	0.000199319	0.270053	-0.0648218
Days to heading	E4	BS00022913_51	6A	411571190	0.000219599	0.195187	-0.0638701
Days to heading	E4	RAC875_c283_858	4B	466979822	0.00029049	0.438503	0.074442
Days to heading	E4	RAC875_c8459_1291	3B	10183970	0.000373288	0.040107	-0.0967773
Days to heading	E4	BS00022016_51	3A	482805214	0.000375069	0.237968	0.065131
Days to heading	E4	wsnp_Ex_c41551_48349585	6A	387084912	0.000388792	0.248663	-0.0589202
Days to heading	E4	wsnp_BF291674B_Ta_2_1	2B	315473167	0.000407134	0.419786	0.0868479
Days to heading	E4	tplb0057n10_689	2D	24034924	0.000454357	0.18984	-0.0481579
Days to heading	E4	RAC875_c1197_286	3D	270719555	0.00046825	0.435829	0.0852116
Days to heading	E4	BS00068429_51	1B	10898971	0.000558964	0.368984	0.0412973
Days to heading	E4	BS00063624_51	3B	775919332	0.000590054	0.168449	0.0498257
Days to heading	E4	BS00064203_51	6D	310236597	0.000617332	0.312834	0.0598297
Days to heading	E4	Ku_c663_1896	3B	20514123	0.000676044	0.363636	-0.0576362
Days to heading	E4	Excalibur_c5888_641	1D	490587942	0.000762346	0.0802139	0.0646283
Days to heading	E4	wsnp_Ex_c16100_24532224	5B	709752207	0.000783388	0.122995	-0.0554343
Days to heading	E4	D_GB5Y7FA02HSMR1_278	2D	9156330	0.000786991	0.163102	-0.0462321
Days to heading	E4	wsnp_BE499835B_Ta_2_5	5B	21065514	0.000804767	0.347594	0.0481339
Days to heading	E4	wsnp_Ex_c3005_5548573	3B	20513593	0.000810585	0.371658	-0.057719
Days to heading	E4	Tdurum_contig29108_256	3A	521315890	0.000827965	0.497326	-0.0707392
Days to heading	E4	RAC875_c14944_555	2A	41518595	0.000848912	0.109626	0.0557702
Days to heading	E4	Jagger_c342_119	2B	746508337	0.000852525	0.173797	0.0409143
Days to heading	E4	TA002266-1244	3B	597081100	0.000867394	0.187166	-0.0420412
Days to heading	E4	RAC875_c48804_590	1A	572862943	0.000938459	0.0534759	-0.075578
Days to heading	E4	BS00065348_51	2B	313663090	0.00094831	0.459893	0.0581024
Days to heading	E4	TA003210-1094	5A	700062421	0.000960881	0.403743	0.0828782
Days to heading	E4	GENE-2935_114	7B	1044026	0.000985918	0.36631	-0.0474307
Days to heading	E4	wsnp_Ex_c6354_11053460	7A	697037390	0.000992225	0.278075	-0.0286729
Days to maturity	combined	D_contig00093_374	3D	265589633	7.06007e-05	0.268617	0.901575
Days to maturity	combined	RAC875_c14887_829	6A	612287507	0.000236273	0.194149	-1.13449
Days to maturity	combined	Excalibur_c110151_286	5A	353972129	0.000372162	0.449468	0.951425
Days to maturity	combined	RAC875_c30584_75	5B	536161912	0.000381224	0.481383	0.608406
Days to maturity	combined	Tdurum_contig42962_2138	5A	681908110	0.000389513	0.12766	-0.740787
Days to maturity	combined	Excalibur_rep_c82397_137	6A	63284634	0.000522309	0.0930851	-0.812242
Days to maturity	combined	Kukri_c13912_108	6B	714590416	0.00059041	0.140957	-0.990183
Days to maturity	combined	Tdurum_contig42584_907	7B	755179732	0.000763752	0.223404	1.08152
Days to maturity	combined	BS00086227_51	2D	611698347	0.000775046	0.140957	1.0153
Days to maturity	combined	Kukri_c1145_989	6B	713393072	0.000792738	0.162234	-1.03203
Days to maturity	combined	JD_c3525_1333	5A	551719194	0.000795286	0.172872	-1.10744
Days to maturity	combined	RFL_Contig2304_1569	5B	531825939	0.000843824	0.172872	0.997195
Days to maturity	combined	BS00031338_51	5B	695189681	0.000858788	0.242021	0.84955
Days to maturity	combined	wsnp_BG262421A_Ta_2_2	6A	87936718	0.000893392	0.12766	-1.09642
Days to maturity	combined	GENE-2913_148	4A	477431873	0.000932951	0.0904255	-1.23432
Days to maturity	combined	RAC875_c35152_372	4B	168404351	0.000955277	0.180851	0.738493
Days to maturity	combined	Kukri_c5502_2513	4B	534190263	0.000978986	0.388298	0.647391
Days to maturity	E1	BobWhite_c24295_777	7A	96156713	0.000198447	0.391791	-1.4819
Days to maturity	E1	IACX6007	5B	406673040	0.000394055	0.358209	1.60251
Days to maturity	E1	BobWhite_c20558_209	4A	746267697	0.000418841	0.0597015	1.95491
Days to maturity	E1	Kukri_c19883_629	4A	740953062	0.000522526	0.0522388	2.03029
Days to maturity	E1	RAC875_c97479_160	1B	579114678	0.000545184	0.16791	-1.45808
Days to maturity	E1	Tdurum_contig10544_92	3B	809559856	0.000665296	0.283582	1.25296
Days to maturity	E1	BobWhite_c11298_512	3A	57089442	0.000716412	0.470149	0.749146
Days to maturity	E1	Tdurum_contig10729_571	6A	618998797	0.000771466	0.268657	0.822719
Days to maturity	E1	Kukri_c30693_573	4A	745348176	0.000773671	0.0708955	-1.54101
Days to maturity	E1	Kukri_rep_c70395_105	3A	341296624	0.000790221	0.164179	1.45203
Days to maturity	E1	BS00022299_51	5A	681534083	0.000912067	0.451493	0.742847
Days to maturity	E1	Excalibur_c1747_429	2B	13358453	0.000937095	0.0186567	2.94254
Days to maturity	E1	wsnp_Ra_rep_c95460_83855592	1A	533899774	0.000956042	0.152985	1.31765
Days to maturity	E3	D_contig00093_374	3D	265589633	3.01655e-06	0.26738	-1.49723
Days to maturity	E3	BobWhite_c31599_604	5D	3673089	0.00020837	0.486631	-0.966542
Days to maturity	E3	Kukri_c13821_1990	7B	762378395	0.000427913	0.47861	-0.97978
Days to maturity	E3	Kukri_rep_c76782_289	2A	779956053	0.000616402	0.417112	-0.919514
Days to maturity	E3	Kukri_rep_c75204_1421	4A	325215288	0.000657178	0.0561497	-1.91201
Days to maturity	E3	Tdurum_contig25381_179	1A	506210511	0.000657932	0.120321	-1.25409
Days to maturity	E3	Ex_c11833_939	7A	380572618	0.000673213	0.184492	0.942215
Days to maturity	E3	Kukri_c26113_1356	6B	24083273	0.000683608	0.0962567	1.35482
Days to maturity	E3	GENE-2673_1789	4B	667754688	0.000705554	0.449198	0.859821
Days to maturity	E3	wsnp_Ex_c40060_47197384	3B	580903116	0.000834176	0.227273	-1.42046
Days to maturity	E3	BS00011330_51	7A	66369603	0.000950055	0.425134	-1.58511
Days to maturity	E4	Tdurum_contig75763_629	6D	483144009	7.81985e-05	0.355615	2.11275
Days to maturity	E4	IACX17304	5B	530739758	9.37329e-05	0.382353	-1.21655
Days to maturity	E4	Jagger_c37_54	1D	198511357	0.0001635	0.0534759	-3.67459
Days to maturity	E4	BS00086227_51	2D	611698347	0.000196309	0.141711	-1.86455
Days to maturity	E4	JD_c3525_1333	5A	551719194	0.00022129	0.171123	-2.02763
Days to maturity	E4	RAC875_c65710_156	6B	713149478	0.000226932	0.358289	-1.92894
Days to maturity	E4	IAAV3515	5A	488884433	0.000247245	0.441176	1.03196
Days to maturity	E4	BobWhite_c46381_91	4A	669241413	0.00025116	0.0347594	-3.26973
Days to maturity	E4	Ku_c11394_862	1B	345089684	0.000252171	0.451872	3.63156
Days to maturity	E4	IAAV2983	5B	174858295	0.000265445	0.0935829	-2.10407
Days to maturity	E4	Kukri_c1145_989	6B	713393072	0.000265487	0.163102	-1.86042
Days to maturity	E4	RFL_Contig2304_1569	5B	531825939	0.000303619	0.173797	1.78761
Days to maturity	E4	RAC875_c58316_428	5D	439750487	0.000334645	0.352941	2.13823
Days to maturity	E4	Kukri_c22645_255	7A	628630200	0.000344398	0.42246	2.3729
Days to maturity	E4	RAC875_c30584_75	5B	536161912	0.000370249	0.47861	1.00584
Days to maturity	E4	Tdurum_contig42962_2138	5A	681908110	0.000448283	0.122995	-1.22209
Days to maturity	E4	RAC875_c14887_829	6A	612287507	0.000451868	0.195187	-1.78742
Days to maturity	E4	GENE-2128_156	4D	274360444	0.000466312	0.0748663	-1.99709
Days to maturity	E4	Excalibur_c13046_166	2B	750780453	0.000478925	0.117647	-1.82272
Days to maturity	E4	Kukri_c44500_315	1A	591243482	0.000490346	0.173797	-1.58955
Days to maturity	E4	RAC875_rep_c69582_311	6A	85894613	0.000566216	0.352941	1.69851
Days to maturity	E4	Tdurum_contig56321_232	2A	762679544	0.000611452	0.302139	1.64996
Days to maturity	E4	wsnp_Ex_rep_c68003_66744451	5B	539215010	0.000620286	0.197861	-1.76717
Days to maturity	E4	RAC875_c31168_238	1A	383710438	0.000622221	0.141711	1.72636
Days to maturity	E4	IAAV3009	6B	714161402	0.000649712	0.181818	-1.7116
Days to maturity	E4	Tdurum_contig42584_907	7B	755179732	0.000770709	0.224599	1.78908
Days to maturity	E4	RAC875_c35152_372	4B	168404351	0.000852117	0.181818	-1.23509
Days to maturity	E4	BobWhite_c25784_83	2A	776747074	0.000853318	0.173797	1.34309
Days to maturity	E4	RAC875_c22201_461	7A	627442261	0.000948722	0.414439	2.11489
Days to maturity	E4	Tdurum_contig23024_763	7A	622682947	0.000948722	0.414439	2.11489
Days to maturity	E4	wsnp_Ex_c8823_14754501	7A	627442411	0.000948722	0.414439	2.11489
Days to maturity	E4	wsnp_Ex_c23992_33235984	1B	538795596	0.000966642	0.152406	-1.63149
Stem length	combined	TA003210-1094	5A	700062421	8.8724e-05	0.398246	5.44902
Stem length	combined	BS00063624_51	3B	775919332	0.000107224	0.14386	3.45462
Stem length	combined	Excalibur_c34189_122	7A	723092160	0.000111514	0.221053	-3.61931
Stem length	combined	Ex_c21738_1175	5A	550041277	0.000141612	0.249123	-2.12403
Stem length	combined	RFL_Contig4140_1135	1D	8366752	0.000153394	0.163158	-4.14745
Stem length	combined	RFL_Contig5108_1355	3B	114988913	0.000168888	0.0631579	-5.15396
Stem length	combined	IACX5994	1A	541787085	0.000207745	0.317544	-3.45733
Stem length	combined	BobWhite_c5967_537	1A	541791500	0.000259372	0.319298	3.40547
Stem length	combined	Excalibur_c5888_641	1D	490587942	0.000266108	0.0578947	4.57607
Stem length	combined	BS00053605_51	1D	12064630	0.00029594	0.170175	3.28522
Stem length	combined	RAC875_c104604_381	Unknown	227471220	0.000302594	0.145614	3.34236
Stem length	combined	Excalibur_c22768_963	1A	541791884	0.000344905	0.312281	-3.38571
Stem length	combined	RAC875_c161_228	3A	574847661	0.000375871	0.357895	3.46928
Stem length	combined	Tdurum_contig30483_167	5A	533701309	0.000391654	0.492982	-8.90252
Stem length	combined	Excalibur_c71730_105	3B	777182535	0.000392213	0.194737	-2.77939
Stem length	combined	Excalibur_c57658_54	3B	601235352	0.000445909	0.2	-3.02389
Stem length	combined	tplb0057n10_689	2D	24034924	0.000487469	0.22807	-2.73797
Stem length	combined	Kukri_c27894_369	2A	758487500	0.00055624	0.352632	-2.88243
Stem length	combined	BS00022913_51	6A	411571190	0.000566368	0.194737	-3.54725
Stem length	combined	Kukri_c7770_176	1B	573412143	0.000580313	0.364912	3.4732
Stem length	combined	BS00110896_51	1B	10892853	0.000626921	0.389474	2.29105
Stem length	combined	Tdurum_contig33737_157	4B	40434251	0.00064929	0.326316	-3.3221
Stem length	combined	Excalibur_c36630_2194	4B	41020506	0.000678291	0.198246	3.16505
Stem length	combined	RAC875_c1197_286	3D	270719555	0.000685025	0.407018	4.286
Stem length	combined	IAAV2968	7A	725716160	0.000709501	0.25614	-3.06102
Stem length	combined	RAC875_c43893_213	3A	502938477	0.000727062	0.361404	4.02349
Stem length	combined	Ku_c23960_333	1A	440198027	0.000742747	0.0929825	-3.43792
Stem length	combined	BobWhite_c8253_397	2A	714824243	0.000791628	0.361404	3.49037
Stem length	combined	Ra_c23972_327	2B	774159492	0.000819348	0.122807	3.04995
Stem length	combined	BobWhite_rep_c49034_132	4D	26302102	0.000846787	0.264912	-3.06839
Stem length	combined	Tdurum_contig42129_2640	1B	429861671	0.000951412	0.0614035	3.27374
Stem length	E1	Ex_c36765_226	1B	595409857	0.000149537	0.122881	-8.26436
Stem length	E1	wsnp_JD_c119_190079	3A	379800285	0.000301494	0.0699153	11.7467
Stem length	E1	BS00062974_51	3A	6966818	0.00035435	0.197034	7.12542
Stem length	E1	wsnp_JD_c12451_12690261	3B	384951586	0.000418916	0.0677966	11.4947
Stem length	E1	Ra_c10762_1137	5A	9864108	0.000495099	0.0847458	-7.7497
Stem length	E1	Excalibur_c40335_198	2A	766266393	0.000595759	0.059322	11.0471
Stem length	E1	Excalibur_c51720_309	7B	727787684	0.000689649	0.493644	-28.7722
Stem length	E1	Excalibur_c23354_306	5A	588579147	0.000752979	0.216102	-9.53557
Stem length	E1	RAC875_c9415_1229	3A	559192509	0.00081786	0.167373	9.1238
Stem length	E1	RAC875_c161_228	3A	574847661	0.000871119	0.34322	9.43111
Stem length	E1	Tdurum_contig27038_135	4B	535996146	0.000888337	0.192797	9.24368
Stem length	E1	Ku_c23960_333	1A	440198027	0.000986376	0.0889831	-9.76821
Stem length	E2	Excalibur_rep_c82081_188	3A	700408072	9.99066e-05	0.379592	-5.18327
Stem length	E2	TA003210-1094	5A	700062421	0.000166207	0.391837	8.56546
Stem length	E2	Kukri_c27894_369	2A	758487500	0.000185891	0.344898	-5.2041
Stem length	E2	Kukri_c56878_596	3B	806100877	0.000196963	0.391837	4.4224
Stem length	E2	Tdurum_contig56158_60	1A	543360899	0.000255486	0.3	5.28554
Stem length	E2	BS00067347_51	2B	739907849	0.000260994	0.444898	4.55198
Stem length	E2	RFL_Contig5108_1355	3B	114988913	0.000277968	0.0693878	-7.93226
Stem length	E2	BobWhite_c5967_537	1A	541791500	0.00037364	0.304082	5.23159
Stem length	E2	RFL_Contig399_859	1A	551268237	0.000382473	0.177551	-4.2366
Stem length	E2	RAC875_c50787_146	3B	486664274	0.000412598	0.171429	-5.60107
Stem length	E2	Excalibur_c34189_122	7A	723092160	0.000435689	0.240816	-5.36491
Stem length	E2	IACX11310	3B	601609781	0.000538042	0.344898	5.46344
Stem length	E2	Excalibur_c71730_105	3B	777182535	0.000547648	0.183673	-4.56388
Stem length	E2	IACX5994	1A	541787085	0.000708585	0.304082	-5.02307
Stem length	E2	Excalibur_c19267_919	5D	44973796	0.000713791	0.142857	-4.16754
Stem length	E2	Kukri_c7770_176	1B	573412143	0.00075146	0.353061	5.45173
Stem length	E2	RAC875_c27530_860	2D	633649577	0.000772544	0.134694	5.16863
Stem length	E2	Kukri_c18086_241	3B	82681398	0.000856297	0.430612	-7.3566
Stem length	E2	RAC875_s115213_106	3B	495049491	0.000856883	0.344898	6.12338
Stem length	E2	Tdurum_contig13276_115	7A	741994878	0.000881295	0.326531	-4.82021
Stem length	E2	RAC875_c9415_1229	3A	559192509	0.000966877	0.163265	4.96062
Stem length	E3	BS00022913_51	6A	411571190	8.10825e-05	0.195187	-7.65488
Stem length	E3	RFL_Contig4140_1135	1D	8366752	0.000172964	0.114973	-7.65117
Stem length	E3	RFL_Contig5108_1355	3B	114988913	0.000216896	0.0641711	-10.5238
Stem length	E3	BS00064203_51	6D	310236597	0.000281577	0.312834	7.12848
Stem length	E3	Ra_c23972_327	2B	774159492	0.000340244	0.147059	6.1572
Stem length	E3	Excalibur_c5977_1409	3B	589868457	0.00040917	0.323529	5.99024
Stem length	E3	BS00086174_51	6A	619580495	0.000429889	0.390374	-4.19323
Stem length	E3	wsnp_Ex_rep_c66433_64661643	6A	63883500	0.000445414	0.13369	4.98885
Stem length	E3	Excalibur_c34189_122	7A	723092160	0.000555469	0.15508	-6.5079
Stem length	E3	Kukri_rep_c108293_98	2B	5858771	0.000689888	0.0882353	6.65311
Stem length	E3	wsnp_Ex_c6354_11053460	7A	697037390	0.000709419	0.278075	-3.29938
Stem length	E3	BS00031073_51	5A	9861385	0.000721179	0.275401	-5.62068
Stem length	E3	TA003210-1094	5A	700062421	0.000722848	0.403743	9.5192
Stem length	E3	BS00108243_51	1A	7970604	0.000736223	0.470588	4.96613
Stem length	E3	Tdurum_contig30483_167	5A	533701309	0.000738013	0.489305	-13.9326
Stem length	E3	tplb0043c20_1046	3B	16073364	0.000765791	0.296791	4.87614
Stem length	E3	BS00110896_51	1B	10892853	0.000771758	0.34492	4.37877
Stem length	E3	BS00063624_51	3B	775919332	0.000773246	0.168449	5.45739
Stem length	E3	RFL_Contig4686_700	7D	33363675	0.000838332	0.15508	6.01733
Stem length	E4	RFL_Contig4140_1135	1D	8366752	6.78216e-05	0.114973	-0.0725927
Stem length	E4	wsnp_Ex_rep_c67098_65573819	1A	556515906	9.40859e-05	0.486631	0.0777039
Stem length	E4	BS00110896_51	1B	10892853	9.62789e-05	0.34492	0.0455504
Stem length	E4	wsnp_Ex_c18499_27344859	1A	580628671	0.0001177	0.13369	0.0618152
Stem length	E4	Excalibur_c34189_122	7A	723092160	0.000186289	0.15508	-0.0630347
Stem length	E4	wsnp_Ex_c3267_6026545	6B	129707373	0.000199319	0.270053	-0.0648218
Stem length	E4	BS00022913_51	6A	411571190	0.000219599	0.195187	-0.0638701
Stem length	E4	RAC875_c283_858	4B	466979822	0.00029049	0.438503	0.074442
Stem length	E4	RAC875_c8459_1291	3B	10183970	0.000373288	0.040107	-0.0967773
Stem length	E4	BS00022016_51	3A	482805214	0.000375069	0.237968	0.065131
Stem length	E4	wsnp_Ex_c41551_48349585	6A	387084912	0.000388792	0.248663	-0.0589202
Stem length	E4	wsnp_BF291674B_Ta_2_1	2B	315473167	0.000407134	0.419786	0.0868479
Stem length	E4	tplb0057n10_689	2D	24034924	0.000454357	0.18984	-0.0481579
Stem length	E4	RAC875_c1197_286	3D	270719555	0.00046825	0.435829	0.0852116
Stem length	E4	BS00068429_51	1B	10898971	0.000558964	0.368984	0.0412973
Stem length	E4	BS00063624_51	3B	775919332	0.000590054	0.168449	0.0498257
Stem length	E4	BS00064203_51	6D	310236597	0.000617332	0.312834	0.0598297
Stem length	E4	Ku_c663_1896	3B	20514123	0.000676044	0.363636	-0.0576362
Stem length	E4	Excalibur_c5888_641	1D	490587942	0.000762346	0.0802139	0.0646283
Stem length	E4	wsnp_Ex_c16100_24532224	5B	709752207	0.000783388	0.122995	-0.0554343
Stem length	E4	D_GB5Y7FA02HSMR1_278	2D	9156330	0.000786991	0.163102	-0.0462321
Stem length	E4	wsnp_BE499835B_Ta_2_5	5B	21065514	0.000804767	0.347594	0.0481339
Stem length	E4	wsnp_Ex_c3005_5548573	3B	20513593	0.000810585	0.371658	-0.057719
Stem length	E4	Tdurum_contig29108_256	3A	521315890	0.000827965	0.497326	-0.0707392
Stem length	E4	RAC875_c14944_555	2A	41518595	0.000848912	0.109626	0.0557702
Stem length	E4	Jagger_c342_119	2B	746508337	0.000852525	0.173797	0.0409143
Stem length	E4	TA002266-1244	3B	597081100	0.000867394	0.187166	-0.0420412
Stem length	E4	RAC875_c48804_590	1A	572862943	0.000938459	0.0534759	-0.075578
Stem length	E4	BS00065348_51	2B	313663090	0.00094831	0.459893	0.0581024
Stem length	E4	TA003210-1094	5A	700062421	0.000960881	0.403743	0.0828782
Stem length	E4	GENE-2935_114	7B	1044026	0.000985918	0.36631	-0.0474307
Stem length	E4	wsnp_Ex_c6354_11053460	7A	697037390	0.000992225	0.278075	-0.0286729
Spike length	combined	tplb0057n10_689	2D	24034924	5.79264e-05	0.22807	-0.488667
Spike length	combined	BS00079462_51	1D	29864722	8.96202e-05	0.185965	0.397683
Spike length	combined	BobWhite_c37133_77	3A	7329799	0.000122242	0.447368	0.375827
Spike length	combined	wsnp_Ex_rep_c66276_64428549	2B	812399344	0.000163152	0.229825	-0.41984
Spike length	combined	wsnp_Ex_c17768_26519434	5B	318629197	0.00017501	0.338596	0.555012
Spike length	combined	JD_c15782_595	4B	660568484	0.000220348	0.0929825	0.383356
Spike length	combined	BobWhite_c12128_187	4A	609262213	0.00038437	0.178947	-0.334347
Spike length	combined	BS00021694_51	3A	56818253	0.000397349	0.494737	-0.258969
Spike length	combined	BS00062803_51	4B	2980794	0.000430721	0.345614	-0.30997
Spike length	combined	D_GDEEGVY01B0QLN_410	2D	23784783	0.000441324	0.224561	0.44672
Spike length	combined	BobWhite_c19919_516	4A	600071422	0.000508274	0.252632	0.480018
Spike length	combined	RAC875_c4015_2175	2A	62583260	0.000516329	0.0947368	0.577237
Spike length	combined	GENE-0641_239	2A	32044674	0.000533635	0.252632	-0.445647
Spike length	combined	wsnp_Ex_c26616_35855805	5B	325041789	0.000547644	0.34386	0.528803
Spike length	combined	BobWhite_c11298_512	3A	57089442	0.000572068	0.498246	0.24852
Spike length	combined	GENE-3348_44	1D	29865087	0.000610093	0.463158	-0.509075
Spike length	combined	Excalibur_c14953_899	2A	732758125	0.000630873	0.222807	0.443195
Spike length	combined	wsnp_Ex_c12012_19240904	1D	30182691	0.00063279	0.129825	-0.492747
Spike length	combined	wsnp_Ex_rep_c67392_65972196	5B	324486865	0.000704935	0.349123	-0.522421
Spike length	combined	BS00037357_51	4A	609256149	0.000739601	0.373684	-0.243818
Spike length	combined	GENE-1908_331	2A	733165744	0.000745466	0.263158	-0.440043
Spike length	combined	wsnp_Ex_c12012_19240943	1D	30182652	0.000751589	0.478947	-0.374257
Spike length	combined	BS00062567_51	2D	13994909	0.000782723	0.173684	0.335962
Spike length	E1	Excalibur_rep_c103108_709	2A	64500875	5.7551e-05	0.321577	-0.943762
Spike length	E1	Tdurum_contig42257_4485	4A	609377357	9.47646e-05	0.0767635	1.00957
Spike length	E1	wsnp_Ex_c12012_19240904	1D	30182691	0.000193658	0.145228	-0.843736
Spike length	E1	GENE-0641_239	2A	32044674	0.000231782	0.278008	-0.739655
Spike length	E1	D_contig84533_134	3D	156850028	0.000338821	0.282158	-0.891053
Spike length	E1	BS00084907_51	5B	671677735	0.000384476	0.0684647	0.91183
Spike length	E1	IACX8282	5A	549901733	0.000427765	0.10166	0.927439
Spike length	E1	wsnp_Ex_c12012_19240943	1D	30182652	0.000482608	0.466805	-0.611097
Spike length	E1	wsnp_Ex_c19724_28721580	5B	481294912	0.000525139	0.188797	0.724928
Spike length	E1	RFL_Contig2577_435	2B	708910548	0.000613485	0.0809129	-0.915509
Spike length	E1	Ra_c13654_1529	2A	762091636	0.000650978	0.170124	-0.746949
Spike length	E1	Excalibur_c18989_1026	2B	636889556	0.000654264	0.128631	-0.78421
Spike length	E1	BobWhite_c12128_187	4A	609262213	0.000659765	0.145228	0.564705
Spike length	E1	Excalibur_c2850_126	3B	745962772	0.000717643	0.184647	0.654627
Spike length	E1	BS00021694_51	3A	56818253	0.000794349	0.489627	0.39072
Spike length	E1	wsnp_Ku_c15567_24224486	2A	66054749	0.000800688	0.421162	-0.425412
Spike length	E1	BobWhite_c37133_77	3A	7329799	0.000875961	0.475104	0.530285
Spike length	E1	RAC875_c16405_84	4A	29088703	0.000910162	0.159751	0.74286
Spike length	E1	wsnp_Ex_rep_c67392_65972196	5B	324486865	0.000912281	0.334025	-0.769999
Spike length	E1	wsnp_Ex_c17768_26519434	5B	318629197	0.000995604	0.327801	0.753767
Spike length	E2	Excalibur_c58765_317	7D	641469060	5.03497e-05	0.101215	0.66537
Spike length	E2	tplb0057n10_689	2D	24034924	5.32677e-05	0.246964	-0.572992
Spike length	E2	Excalibur_c40618_182	4A	29088735	0.00010119	0.271255	0.566979
Spike length	E2	BS00109546_51	2B	797891860	0.000107572	0.0910931	0.722521
Spike length	E2	Excalibur_c1750_188	7D	641469131	0.000122757	0.109312	0.612355
Spike length	E2	wsnp_Ex_rep_c66276_64428549	2B	812399344	0.000133379	0.194332	-0.546184
Spike length	E2	RAC875_c11672_1240	3A	529807085	0.000243878	0.352227	-0.58726
Spike length	E2	Kukri_c5685_1066	5B	590892077	0.000271008	0.168016	-0.380915
Spike length	E2	wsnp_Ra_c25691_35261662	5D	485112656	0.000295085	0.348178	-0.567708
Spike length	E2	BS00021694_51	3A	56818253	0.000383383	0.487854	0.300418
Spike length	E2	Tdurum_contig11919_360	4A	29088835	0.000456546	0.475709	0.285041
Spike length	E2	Tdurum_contig49928_424	2D	12074710	0.000553334	0.232794	0.469254
Spike length	E2	IAAV1235	5B	324601979	0.000610445	0.165992	-0.585511
Spike length	E2	BobWhite_c11298_512	3A	57089442	0.000619162	0.491903	0.286337
Spike length	E2	Ku_c28597_514	3A	528406159	0.000624375	0.360324	-0.564058
Spike length	E2	BS00012146_51	4A	591365317	0.000777195	0.376518	0.355208
Spike length	E2	wsnp_Ex_c22766_31972812	3A	379676953	0.000783762	0.366397	-0.556444
Spike length	E2	D_contig27429_284	2D	20961314	0.000814965	0.259109	-0.510152
Spike length	E2	BobWhite_c11225_941	3A	379677040	0.000869524	0.368421	-0.556153
Spike length	E2	BS00062567_51	2D	13994909	0.000908039	0.180162	-0.381103
Spike length	E2	wsnp_Ex_c17768_26519434	5B	318629197	0.000943457	0.32996	0.544829
Spike length	E2	RAC875_c5016_2025	2A	29775266	0.000991882	0.493927	-1.94157
Spike length	E3	BS00068309_51	7B	695305934	8.90197e-05	0.459893	0.895279
Spike length	E3	wsnp_Ex_rep_c105131_89643770	7B	695242669	0.000132706	0.0481283	-0.788668
Spike length	E3	BS00057323_51	7B	695238737	0.000170834	0.0695187	-0.645136
Spike length	E3	RAC875_c35672_205	3B	816074302	0.000233582	0.312834	0.573347
Spike length	E3	BS00081841_51	7B	695242819	0.000258497	0.0508021	-0.742758
Spike length	E3	Kukri_c22389_788	7B	697537555	0.000280908	0.109626	0.551813
Spike length	E3	Tdurum_contig14553_188	2A	149606580	0.000516969	0.101604	-0.466187
Spike length	E3	Ku_c36151_460	1B	10071636	0.00059501	0.147059	-0.547824
Spike length	E3	RAC875_c4015_2175	2A	62583260	0.000656048	0.0614973	0.679011
Spike length	E3	BS00065195_51	5B	353565312	0.000687584	0.334225	-0.307935
Spike length	E3	Tdurum_contig42129_2640	1B	429861671	0.00087663	0.0454545	0.563647
Spike length	E3	BS00095247_51	Unknown	126877996	0.000976806	0.243316	0.444322
Spike length	E4	RAC875_c35672_205	3B	816074302	8.54387e-05	0.312834	0.651676
Spike length	E4	BS00057323_51	7B	695238737	0.000119456	0.0695187	-0.68227
Spike length	E4	BobWhite_c12128_187	4A	609262213	0.000125882	0.256684	0.349253
Spike length	E4	Kukri_c74519_147	6A	617822122	0.000183247	0.5	-0.385282
Spike length	E4	wsnp_Ex_rep_c66276_64428549	2B	812399344	0.000354875	0.312834	-0.414874
Spike length	E4	BS00081841_51	7B	695242819	0.000408777	0.0508021	-0.747892
Spike length	E4	BS00068309_51	7B	695305934	0.00041213	0.459893	0.839128
Spike length	E4	wsnp_Ex_rep_c105131_89643770	7B	695242669	0.000447969	0.0481283	-0.751895
Spike length	E4	RAC875_c101928_381	7A	104332010	0.000505664	0.0855615	0.443532
Spike length	E4	Kukri_c3009_1702	6A	8017984	0.000554042	0.473262	-0.329202
Spike length	E4	Excalibur_c11290_278	6A	621858476	0.000585176	0.331551	0.349311
Spike length	E4	RAC875_c6749_954	4D	11972296	0.000642198	0.409091	0.274749
Spike length	E4	wsnp_Ex_c7316_12552186	Unknown	151534444	0.000672519	0.187166	0.379142
Spike length	E4	BobWhite_c1562_369	5D	516803993	0.00067618	0.192513	0.515501
Spike length	E4	Ku_c36151_460	1B	10071636	0.00091499	0.147059	-0.557487
Spike length	E4	Ku_c6779_1381	4A	609574000	0.000987591	0.318182	-0.451659
Awn length	combined	BobWhite_c8266_227	5A	700802297	1.18547e-05	0.117544	0.212997
Awn length	combined	Kukri_c38390_218	7A	66967885	1.62254e-05	0.1	-0.240783
Awn length	combined	Kukri_c9310_156	6A	3508485	5.6655e-05	0.492982	0.88952
Awn length	combined	Ra_c13298_783	2B	740708037	0.000103247	0.268421	-0.320965
Awn length	combined	wsnp_BE604885A_Ta_2_1	3A	724759469	0.000118117	0.389474	-0.267916
Awn length	combined	BS00023003_51	Unknown	274543080	0.000150074	0.385965	-0.141789
Awn length	combined	BobWhite_c47140_77	3B	140401350	0.000173646	0.0701754	0.227944
Awn length	combined	Kukri_c31508_91	2A	33784912	0.00023087	0.457895	-0.385857
Awn length	combined	IACX7841	5B	659383637	0.000241733	0.415789	0.285851
Awn length	combined	Excalibur_rep_c112367_293	2A	19229623	0.000279873	0.452632	0.257092
Awn length	combined	Kukri_c33315_159	4A	630250713	0.000390584	0.436842	-0.26939
Awn length	combined	BS00010796_51	7D	19800301	0.00040034	0.126316	-0.282361
Awn length	combined	RAC875_c4861_1128	2D	555036461	0.000424144	0.0649123	0.266235
Awn length	combined	Excalibur_rep_c104696_400	6A	577169691	0.000472227	0.266667	-0.224694
Awn length	combined	GENE-3869_1166	3B	4898196	0.000483861	0.0754386	-0.271046
Awn length	combined	BobWhite_c3714_659	6A	9276628	0.000518107	0.44386	0.331017
Awn length	combined	BS00076693_51	2A	39222634	0.000531731	0.433333	-0.142971
Awn length	combined	BS00056550_51	1A	8635640	0.000535588	0.184211	0.14592
Awn length	combined	Ra_c1002_1670	3A	44892244	0.000540684	0.157895	-0.176216
Awn length	combined	RAC875_rep_c110533_92	1A	1337425	0.000542091	0.163158	-0.171941
Awn length	combined	Kukri_c60447_186	6B	85086627	0.000546555	0.285965	-0.243129
Awn length	combined	RAC875_c33791_320	5B	680870389	0.000563829	0.170175	0.136417
Awn length	combined	Ex_c6479_750	5A	613402930	0.000574133	0.159649	-0.232458
Awn length	combined	GENE-3346_167	3A	686832233	0.000590758	0.0807018	-0.236734
Awn length	combined	wsnp_Ku_c1818_3557408	1A	4383342	0.000613468	0.387719	0.259935
Awn length	combined	wsnp_Ex_c6961_11998812	7A	713730179	0.000621195	0.285965	-0.241119
Awn length	combined	Excalibur_c72450_483	7D	411659635	0.000684587	0.17193	0.210624
Awn length	combined	Excalibur_c39817_332	1D	395957347	0.000733079	0.0929825	-0.23769
Awn length	combined	Tdurum_contig20950_359	3B	500213113	0.000784983	0.333333	0.263225
Awn length	combined	wsnp_Ex_c40019_47165575	5B	607884803	0.000804974	0.154386	0.227459
Awn length	combined	tplb0025b13_150	1A	4384857	0.000807278	0.382456	0.249368
Awn length	combined	Kukri_c63145_262	6B	455367047	0.000854216	0.0789474	0.211073
Awn length	combined	Kukri_rep_c68957_201	2B	662878910	0.000921991	0.0631579	-0.329051
Awn length	combined	BS00022242_51	3B	52298742	0.00095621	0.3	-0.136154
Awn length	combined	Tdurum_contig42153_6232	2D	27609458	0.000962891	0.0859649	-0.252147
Awn length	combined	BobWhite_c14323_288	5D	411611043	0.000967561	0.392982	-0.137924
Awn length	combined	wsnp_Ex_c19371_28311667	2B	28045893	0.000977086	0.345614	-0.130894
Awn length	combined	tplb0025b13_2054	1A	4380976	0.000985039	0.0684211	-0.263873
Awn length	combined	Kukri_c37462_459	2A	754938502	0.000994939	0.263158	-0.22944
Awn length	combined	BS00110681_51	7A	713726688	0.000995299	0.296491	-0.230438
Awn length	E1	BobWhite_c8266_227	5A	700802297	7.11293e-08	0.105372	1.42861
Awn length	E1	RAC875_c8642_231	4D	509743050	7.71832e-06	0.140496	-2.01193
Awn length	E1	wsnp_CV776265A_Ta_2_1	6B	659316173	4.46532e-05	0.0971074	-1.76514
Awn length	E1	Kukri_c33315_159	4A	630250713	0.000103103	0.444215	-1.6565
Awn length	E1	RAC875_c27696_718	7A	648752304	0.000112949	0.0640496	-1.68749
Awn length	E1	Kukri_c9310_156	6A	3508485	0.000117348	0.491736	4.24456
Awn length	E1	BS00078055_51	1B	534059486	0.000133328	0.464876	-0.705429
Awn length	E1	Kukri_c31508_91	2A	33784912	0.000142053	0.46281	-2.11508
Awn length	E1	TA002966-0294	3A	557115589	0.000228929	0.252066	1.37745
Awn length	E1	Tdurum_contig13011_241	3A	741014263	0.000425742	0.198347	1.2066
Awn length	E1	Kukri_c13708_204	2D	14607509	0.000426789	0.0516529	1.52165
Awn length	E1	RAC875_c65431_351	1A	48796263	0.000447747	0.243802	-1.28575
Awn length	E1	BobWhite_c7326_70	2B	464419497	0.000452279	0.128099	-0.898142
Awn length	E1	BS00022870_51	1A	51139591	0.000486049	0.239669	-1.32706
Awn length	E1	CAP11_c1473_320	7A	55292276	0.000490784	0.297521	-0.870024
Awn length	E1	BS00076693_51	2A	39222634	0.000491175	0.466942	-0.765251
Awn length	E1	Tdurum_contig50376_375	3A	1484430	0.0005166	0.326446	0.948575
Awn length	E1	RFL_Contig1563_1180	1A	170730262	0.000530148	0.429752	1.6469
Awn length	E1	wsnp_Ex_c14779_22892053	2D	21705042	0.000654359	0.316116	1.09228
Awn length	E1	RAC875_c27696_798	7A	648752384	0.000685278	0.11157	-1.09014
Awn length	E1	Excalibur_c22465_625	5A	3555111	0.000719297	0.132231	1.17475
Awn length	E1	RAC875_rep_c106566_197	2A	19786137	0.000725032	0.460744	1.96521
Awn length	E1	BS00024107_51	1A	588990062	0.000757103	0.194215	1.06101
Awn length	E1	Kukri_c54729_181	3A	489261487	0.000778034	0.367769	-1.2432
Awn length	E1	BobWhite_c47140_77	3B	140401350	0.000827792	0.0599174	-1.11167
Awn length	E1	wsnp_CAP11_c76_113375	1B	454265768	0.000860367	0.0743802	1.61879
Awn length	E1	BS00103677_51	1B	10891189	0.000949204	0.353306	-0.852993
Awn length	E1	Kukri_c3067_398	2A	19229251	0.000950342	0.454545	-1.45854
Awn length	E1	BS00041922_51	2B	648308068	0.00096232	0.0785124	1.16643
Awn length	E1	RAC875_c33791_320	5B	680870389	0.000979458	0.177686	0.673612
Awn length	E2	BobWhite_c8266_227	5A	700802297	4.56165e-06	0.103659	0.871877
Awn length	E2	Kukri_c33315_159	4A	630250713	1.72292e-05	0.441057	-1.32424
Awn length	E2	wsnp_CV776265A_Ta_2_1	6B	659316173	2.75707e-05	0.0955285	-1.27155
Awn length	E2	tplb0025b13_2054	1A	4380976	6.82331e-05	0.0589431	-1.27316
Awn length	E2	Tdurum_contig83209_316	3A	1253899	0.000105102	0.48374	-1.22274
Awn length	E2	RAC875_c24030_136	4B	4651498	0.000109975	0.260163	-0.754484
Awn length	E2	RAC875_c33791_320	5B	680870389	0.000122221	0.178862	0.590451
Awn length	E2	BobWhite_c7326_70	2B	464419497	0.000144684	0.134146	-0.705806
Awn length	E2	IACX7841	5B	659383637	0.000172421	0.426829	1.19149
Awn length	E2	Tdurum_contig10205_484	6A	487424689	0.000240053	0.054878	-0.970529
Awn length	E2	RAC875_c8642_231	4D	509743050	0.000426134	0.140244	-1.12447
Awn length	E2	RAC875_rep_c106566_197	2A	19786137	0.000476574	0.457317	1.39072
Awn length	E2	BS00056550_51	1A	8635640	0.000487886	0.166667	0.576075
Awn length	E2	wsnp_Ex_c5856_10276064	2A	718246023	0.000508051	0.489837	2.56206
Awn length	E2	wsnp_Ku_c2486_4751695	2B	29328894	0.000533062	0.0670732	-1.10777
Awn length	E2	IACX5958	6D	488391017	0.000665013	0.0609756	0.906773
Awn length	E2	BS00023003_51	Unknown	274543080	0.000672532	0.414634	-0.481716
Awn length	E2	RAC875_c68056_81	7A	87169495	0.000736496	0.21748	-0.840599
Awn length	E2	Tdurum_contig20950_359	3B	500213113	0.00079	0.323171	-1.04876
Awn length	E2	BS00066087_51	4B	3043620	0.000804178	0.229675	0.645005
Awn length	E2	BS00010796_51	7D	19800301	0.000819873	0.134146	-1.01281
Awn length	E2	D_contig12192_450	1D	473148324	0.000831738	0.304878	0.746868
Awn length	E2	BS00076693_51	2A	39222634	0.000896383	0.465447	-0.535283
Awn length	E3	Excalibur_c29124_598	7A	671214812	5.49656e-06	0.0962567	-1.69056
Awn length	E3	D_GB5Y7FA02I44NU_340	3D	7604867	0.000127338	0.467914	-1.85951
Awn length	E3	wsnp_Ex_c33765_42199371	3A	45855821	0.000127612	0.449198	0.796672
Awn length	E3	BS00105813_51	1B	7829550	0.000127942	0.459893	0.527934
Awn length	E3	wsnp_Ex_rep_c70120_69070056	5A	540589275	0.000129684	0.446524	1.88281
Awn length	E3	wsnp_Ex_c26740_35969367	4A	668022319	0.000143438	0.302139	-0.726439
Awn length	E3	GENE-3198_56	5B	549911634	0.000174698	0.275401	-0.720866
Awn length	E3	Kukri_c22652_165	7B	643766876	0.000269871	0.0855615	1.40624
Awn length	E3	Jagger_rep_c10284_74	6A	617745235	0.000338227	0.312834	-1.22364
Awn length	E3	RFL_Contig2597_451	6A	617743346	0.000531394	0.449198	-1.67278
Awn length	E3	Tdurum_contig83093_443	1B	41775463	0.000682716	0.181818	0.891551
Awn length	E3	RAC875_c37810_241	4A	667382170	0.000699578	0.470588	2.50072
Awn length	E3	Ku_c6386_1034	7A	67971380	0.000723094	0.262032	0.992509
Awn length	E3	BS00089959_51	1B	680553324	0.000797432	0.147059	0.901185
Awn length	E3	wsnp_Ex_c37208_45002588	3A	563934637	0.00084569	0.459893	-0.688319
Awn length	E3	Ku_c53625_627	3A	563502896	0.000861578	0.473262	0.651874
Awn length	E3	Excalibur_c94383_157	2B	799543484	0.000919449	0.203209	0.819762
Awn length	E3	BS00090069_51	6B	46307049	0.000920397	0.414439	-1.16665
Awn length	E3	BS00075130_51	1B	665785741	0.000965325	0.0828877	0.805571
Awn length	E3	BS00009677_51	4D	459395407	0.000970834	0.441176	-1.14791
Awn length	E3	Tdurum_contig50062_934	6A	26228860	0.000988983	0.377005	0.687811
Awn length	E3	Kukri_rep_c108067_229	6B	582260382	0.000991875	0.101604	-1.46225
Awn length	E4	Kukri_c50842_573	2A	627704972	5.88225e-05	0.390374	-1.35771
Awn length	E4	Excalibur_rep_c81365_214	7A	250805427	0.000251119	0.465241	-2.19077
Awn length	E4	wsnp_JD_c6050_7214383	7A	250805340	0.000251119	0.465241	-2.19077
Awn length	E4	IAAV4430	7A	258357614	0.000255179	0.0695187	1.2889
Awn length	E4	Kukri_c64283_212	7A	542679263	0.000262661	0.0427807	1.84453
Awn length	E4	Ra_c13298_783	2B	740708037	0.000266763	0.23262	-1.2563
Awn length	E4	wsnp_Ra_c109483_92428320	7A	258981677	0.000318525	0.040107	-1.41535
Awn length	E4	Excalibur_c30151_528	7A	23807251	0.0003795	0.417112	-1.35043
Awn length	E4	TA004152-0921	2A	627706523	0.000386989	0.125668	1.14571
Awn length	E4	GENE-4029_80	2A	627706385	0.000391414	0.125668	1.14172
Awn length	E4	Tdurum_contig4864_86	1D	63643842	0.000420285	0.395722	-1.21183
Awn length	E4	TA001739-1268	7A	441431735	0.000468913	0.438503	-1.59746
Awn length	E4	RAC875_c42037_363	5A	467098549	0.000470212	0.0855615	-1.24822
Awn length	E4	BobWhite_rep_c49225_231	3B	577928748	0.000525267	0.0909091	0.870933
Awn length	E4	BS00066404_51	7B	722138706	0.000596135	0.0695187	1.36756
Awn length	E4	BS00108577_51	3D	3121693	0.000637103	0.237968	0.963645
Awn length	E4	RAC875_c15396_90	2A	627706019	0.000645421	0.379679	1.073
Awn length	E4	BS00069047_51	1B	557939701	0.000655714	0.435829	0.89601
Awn length	E4	BobWhite_c40449_189	5B	428921011	0.000739676	0.106952	-1.09793
Awn length	E4	Kukri_c2326_995	5A	477091544	0.000766664	0.104278	-1.16153
Awn length	E4	wsnp_Ex_rep_c66900_65314631	5A	463374745	0.000766664	0.104278	-1.16153
Awn length	E4	wsnp_Ra_c5651_9978896	5A	462010297	0.000766664	0.104278	-1.16153
Awn length	E4	RFL_Contig3455_507	3B	17759974	0.000802148	0.205882	0.864885
Awn length	E4	Tdurum_contig42547_1197	7A	264600546	0.000920483	0.0320856	1.40759
Awn length	E4	Tdurum_contig11862_341	7A	264599543	0.000920483	0.0320856	-1.40759
Awn length	E4	wsnp_Ra_c75858_73254602	7A	257099156	0.000920483	0.0320856	-1.40759
Awn length	E4	BS00072058_51	2B	14879963	0.000921168	0.446524	-1.02991
Awn length	E4	Excalibur_rep_c102974_175	3A	61694619	0.000921791	0.173797	-1.08368
Awn length	E4	Excalibur_c4370_1451	4A	667385349	0.000931766	0.0855615	-0.971091
Awn length	E4	Ra_c4329_599	3B	600793127	0.000995728	0.406417	0.60308
Liter weight	combined	wsnp_Ex_rep_c101269_86664147	7B	712607859	6.1922e-06	0.124561	-0.971172
Liter weight	combined	Ra_c73114_428	7B	712528624	7.31591e-06	0.103509	-0.969427
Liter weight	combined	Excalibur_c26527_82	2B	786406839	2.9273e-05	0.161404	-0.885181
Liter weight	combined	RAC875_c66200_288	7A	710201517	6.37871e-05	0.101754	-0.863694
Liter weight	combined	Excalibur_c76628_251	6B	691191719	0.000117214	0.105263	0.875945
Liter weight	combined	wsnp_Ku_c1205_2398925	4A	596689941	0.000139328	0.27193	0.749508
Liter weight	combined	RAC875_c75448_80	3A	601314211	0.000180024	0.15614	-0.884618
Liter weight	combined	Kukri_c2937_649	4B	528354867	0.000185735	0.140351	0.827609
Liter weight	combined	RAC875_c26820_847	4B	346929450	0.000344799	0.0614035	-0.966506
Liter weight	combined	Excalibur_c25315_702	7D	6837311	0.000347228	0.240351	-0.51815
Liter weight	combined	TA001796-0691	2B	776529567	0.000384485	0.0578947	-1.05323
Liter weight	combined	BS00079200_51	5A	535680844	0.000420286	0.159649	-0.739937
Liter weight	combined	RAC875_c67998_96	3A	635413587	0.000430313	0.450877	0.387002
Liter weight	combined	Kukri_c12900_270	2B	199874719	0.000474113	0.240351	0.810326
Liter weight	combined	Kukri_rep_c69267_496	2B	214179630	0.000510144	0.236842	-0.69697
Liter weight	combined	Excalibur_c16646_1254	2A	146944427	0.000604193	0.235088	0.793146
Liter weight	combined	BS00046743_51	3B	542988135	0.000617992	0.177193	0.81662
Liter weight	combined	BobWhite_c7274_197	2B	789013715	0.000746755	0.250877	0.75716
Liter weight	combined	IAAV9005	1B	503925522	0.000788432	0.222807	0.722501
Liter weight	combined	BS00109922_51	6A	5906445	0.000804329	0.0719298	-0.914274
Liter weight	combined	wsnp_Ex_c38739_46195930	2B	200483856	0.000807227	0.247368	0.787341
Liter weight	combined	JD_c49915_400	1B	498924165	0.000819506	0.275439	-0.719621
Liter weight	combined	BS00091671_51	2B	251298274	0.000924653	0.207018	0.794973
Liter weight	combined	BS00009492_51	4D	6674670	0.000979797	0.336842	0.731077
Liter weight	E1	Ra_c73114_428	7B	712528624	6.01211e-06	0.0987903	-44.1696
Liter weight	E1	wsnp_Ex_rep_c101269_86664147	7B	712607859	6.87433e-05	0.114919	-38.4429
Liter weight	E1	Excalibur_c26527_82	2B	786406839	0.000100292	0.171371	-34.9242
Liter weight	E1	Excalibur_c76628_251	6B	691191719	0.000159883	0.106855	36.9608
Liter weight	E1	wsnp_Ku_c1205_2398925	4A	596689941	0.000216433	0.270161	31.9878
Liter weight	E1	BS00009492_51	4D	6674670	0.000227612	0.324597	36.217
Liter weight	E1	BS00109922_51	6A	5906445	0.000252645	0.0806452	-41.1569
Liter weight	E1	RAC875_c66200_288	7A	710201517	0.000287267	0.0967742	-35.2161
Liter weight	E1	Kukri_c54078_114	5B	548494401	0.000515685	0.0604839	-44.1946
Liter weight	E1	Excalibur_c25315_702	7D	6837311	0.000625217	0.245968	-21.1667
Liter weight	E1	wsnp_Ex_c22401_31592784	3B	79763766	0.00063516	0.0766129	-36.7513
Liter weight	E1	Excalibur_c11001_134	3B	90363459	0.000644688	0.0947581	-34.8506
Liter weight	E1	BS00046743_51	3B	542988135	0.000815905	0.199597	-33.6237
Liter weight	E1	Tdurum_contig15734_221	7D	606167682	0.000945626	0.461694	-40.1984
Liter weight	E4	RAC875_c8121_1147	3A	690889490	1.60441e-05	0.441176	17.5395
Liter weight	E4	Tdurum_contig10437_346	3B	160644839	4.87011e-05	0.114973	-12.5646
Liter weight	E4	Tdurum_contig11960_209	2A	161202053	9.54297e-05	0.342246	16.2003
Liter weight	E4	Tdurum_contig82476_64	5A	700929627	0.000115513	0.409091	20.9858
Liter weight	E4	Tdurum_contig31699_300	7A	701910448	0.00014173	0.347594	-10.5286
Liter weight	E4	Kukri_c58969_980	2D	579222991	0.000143127	0.382353	-14.878
Liter weight	E4	Kukri_c13624_201	2B	700893813	0.000213788	0.23262	-14.2347
Liter weight	E4	Tdurum_contig54785_62	5A	560485429	0.000226343	0.299465	-11.0844
Liter weight	E4	BobWhite_c19617_154	2B	217150489	0.000229219	0.216578	-12.7204
Liter weight	E4	RAC875_c110838_499	2D	577310039	0.000233389	0.334225	-8.21696
Liter weight	E4	RAC875_c8121_1490	4A	3113348	0.000238246	0.411765	-18.3152
Liter weight	E4	Excalibur_c15696_737	2B	210815902	0.000336195	0.224599	-12.9822
Liter weight	E4	BobWhite_c3871_615	2D	575056343	0.00036395	0.377005	15.8291
Liter weight	E4	Kukri_c36639_186	2D	577310612	0.00036395	0.377005	15.8291
Liter weight	E4	RAC875_c25988_214	2A	716458310	0.000421662	0.382353	15.6816
Liter weight	E4	JG_c3271_440	4D	510535235	0.000430748	0.221925	-10.4401
Liter weight	E4	Kukri_c13693_87	4B	670633674	0.000480178	0.350267	15.8935
Liter weight	E4	Excalibur_rep_c66606_2065	2A	758118819	0.000512168	0.374332	-6.53511
Liter weight	E4	wsnp_Ra_c2748_5223434	1B	577131946	0.000529768	0.275401	-12.0543
Liter weight	E4	wsnp_Ra_rep_c112625_94438013	2D	577072123	0.000545935	0.377005	-14.8252
Liter weight	E4	RAC875_c21514_77	2D	577309456	0.00056204	0.385027	-8.0461
Liter weight	E4	Excalibur_c16470_494	4B	657881326	0.000563427	0.414439	18.6213
Liter weight	E4	D_F5MV3MU01EQX37_66	2D	575703999	0.000707814	0.264706	-7.6855
Liter weight	E4	Excalibur_c22687_1091	2A	713523941	0.000737935	0.382353	15.3885
Liter weight	E4	Kukri_c38510_111	2D	574038736	0.000737935	0.382353	15.3885
Liter weight	E4	Kukri_c4319_2410	2D	582407870	0.000737935	0.382353	15.3885
Liter weight	E4	RAC875_rep_c85788_126	2A	714824702	0.000737935	0.382353	15.3885
Liter weight	E4	RAC875_c6753_69	4D	513587384	0.000746353	0.374332	-9.98404
Liter weight	E4	Tdurum_contig30201_63	2A	779143447	0.00075708	0.243316	12.2312
Liter weight	E4	wsnp_Ex_rep_c69692_68647924	2A	716326487	0.00075859	0.243316	-12.8781
Liter weight	E4	BobWhite_c3871_210	2D	575055938	0.000764087	0.379679	14.8811
Liter weight	E4	Excalibur_c93588_271	2D	574061435	0.000792053	0.374332	14.9983
Liter weight	E4	BobWhite_c31108_66	2D	582407732	0.000847395	0.342246	7.52879
Liter weight	E4	RFL_Contig801_2124	7B	4175671	0.000942486	0.152406	11.4487
Liter weight	E4	BobWhite_c3871_903	2D	575057431	0.000964635	0.382353	-12.5345
Thousand kernel weight	combined	Ra_c28284_223	6A	80504395	0.00010297	0.267483	1.59245
Thousand kernel weight	combined	Kukri_c11570_1218	4B	651636450	0.000118073	0.18007	1.54929
Thousand kernel weight	combined	RAC875_rep_c69356_504	7A	714989007	0.000132855	0.174825	1.66091
Thousand kernel weight	combined	Excalibur_rep_c73544_223	7A	714987819	0.000166256	0.484266	-1.23476
Thousand kernel weight	combined	Kukri_rep_c72412_856	2A	47817090	0.000199207	0.0874126	2.20045
Thousand kernel weight	combined	wsnp_Ex_c24958_34212226	6A	79500657	0.000215112	0.269231	1.50046
Thousand kernel weight	combined	wsnp_Ex_c163_320267	2B	50659029	0.000218773	0.342657	1.57714
Thousand kernel weight	combined	Excalibur_c41710_417	5D	477842231	0.00026729	0.22028	0.973583
Thousand kernel weight	combined	TA001144-0714	6D	11023487	0.000269232	0.333916	1.55028
Thousand kernel weight	combined	Excalibur_c31930_701	3D	6413099	0.000310179	0.0611888	1.96803
Thousand kernel weight	combined	RAC875_c15215_554	7B	760573419	0.000313704	0.178322	1.77639
Thousand kernel weight	combined	RAC875_c22731_104	7A	714987871	0.000368875	0.451049	-1.21403
Thousand kernel weight	combined	RFL_Contig1622_1825	6A	12992603	0.000395225	0.173077	-1.49882
Thousand kernel weight	combined	IAAV1234	6A	76571451	0.000399569	0.267483	1.43714
Thousand kernel weight	combined	RFL_Contig2815_1908	6A	1563700	0.000406552	0.159091	1.47758
Thousand kernel weight	combined	Ku_c34562_480	2B	54468772	0.000466487	0.288462	1.3232
Thousand kernel weight	combined	Kukri_c49017_404	6A	13787493	0.000487897	0.312937	0.930524
Thousand kernel weight	combined	Excalibur_c44694_414	6A	74326801	0.000512503	0.262238	1.37665
Thousand kernel weight	combined	Kukri_c12641_1185	6A	70438749	0.000517395	0.277972	1.41926
Thousand kernel weight	combined	BS00062409_51	5B	663671278	0.000565901	0.229021	0.845793
Thousand kernel weight	combined	BobWhite_c19919_340	4A	600071246	0.000590801	0.440559	0.761305
Thousand kernel weight	combined	Tdurum_contig20921_428	4A	742627257	0.000597988	0.0979021	-1.64266
Thousand kernel weight	combined	RAC875_rep_c117959_132	3D	428741990	0.000655094	0.333916	0.871855
Thousand kernel weight	combined	Tdurum_contig25857_274	7B	4122706	0.000698806	0.104895	1.54591
Thousand kernel weight	combined	RAC875_c3956_1055	3A	10462730	0.000762866	0.11014	-1.5236
Thousand kernel weight	combined	TA003462-0942	5A	712381302	0.000798184	0.211538	1.83872
Thousand kernel weight	combined	Excalibur_c18449_304	6B	20244441	0.000899925	0.426573	-0.984977
Thousand kernel weight	combined	Kukri_c6364_578	6D	10527703	0.000957215	0.204545	-1.38979
Thousand kernel weight	combined	Tdurum_contig59755_568	7B	715073949	0.0009783	0.111888	1.08778
Thousand kernel weight	combined	CAP7_rep_c5315_221	6A	14228811	0.000987751	0.40035	1.68587
Thousand kernel weight	combined	Tdurum_contig42257_4485	4A	609377357	0.000988992	0.0961538	1.54589
Thousand kernel weight	E1	IAAV7394	4B	658097567	0.000147987	0.426966	-2.0484
Thousand kernel weight	E1	Excalibur_rep_c73544_223	7A	714987819	0.000167529	0.481273	2.83639
Thousand kernel weight	E1	Excalibur_c31930_701	3D	6413099	0.000188411	0.0655431	4.5256
Thousand kernel weight	E1	Kukri_c11570_1218	4B	651636450	0.000215554	0.172285	3.35359
Thousand kernel weight	E1	Kukri_c46040_95	Unknown	278442142	0.000230861	0.14794	-2.95508
Thousand kernel weight	E1	RAC875_rep_c69356_504	7A	714989007	0.00024894	0.17603	3.62659
Thousand kernel weight	E1	wsnp_Ex_c4148_7494801	4B	657111399	0.000282925	0.419476	1.9791
Thousand kernel weight	E1	RAC875_c3956_1055	3A	10462730	0.00036157	0.11236	-3.77152
Thousand kernel weight	E1	Kukri_rep_c68645_631	5A	367900216	0.000369425	0.127341	4.18327
Thousand kernel weight	E1	wsnp_Ex_c163_320267	2B	50659029	0.000414757	0.344569	3.36908
Thousand kernel weight	E1	Tdurum_contig25857_274	7B	4122706	0.000422944	0.0992509	3.63516
Thousand kernel weight	E1	wsnp_BQ160404A_Ta_1_1	7A	664536969	0.000442547	0.209738	-2.23603
Thousand kernel weight	E1	RAC875_c22731_104	7A	714987871	0.000442728	0.447566	2.74388
Thousand kernel weight	E1	Kukri_c21426_234	7B	578753794	0.000497595	0.40824	4.59242
Thousand kernel weight	E1	D_contig28406_150	3D	6664914	0.000623014	0.464419	-2.88558
Thousand kernel weight	E1	Ku_c34562_480	2B	54468772	0.000653126	0.290262	2.90267
Thousand kernel weight	E1	IAAV29	2B	123169585	0.000679752	0.144195	-3.9698
Thousand kernel weight	E1	Tdurum_contig5352_556	7B	5395109	0.000680457	0.0692884	3.93389
Thousand kernel weight	E1	BobWhite_rep_c66630_331	7B	629470855	0.000807664	0.425094	3.8286
Thousand kernel weight	E1	wsnp_Ex_c11658_18773086	7B	6249400	0.000881791	0.340824	-1.71259
Thousand kernel weight	E1	TA001144-0714	6D	11023487	0.000945643	0.333333	3.1653
Thousand kernel weight	E1	Excalibur_rep_c69865_106	6B	725127435	0.000953378	0.0636704	-4.42651
Thousand kernel weight	E1	Excalibur_c60612_236	7B	5389554	0.00097227	0.191011	2.05226
Thousand kernel weight	E1	Kukri_c18055_1740	7A	744296366	0.000996298	0.277154	2.07763
Thousand kernel weight	E4	Excalibur_c72359_56	2A	756232410	3.54277e-05	0.355615	-2.69784
Thousand kernel weight	E4	wsnp_Ex_c24958_34212226	6A	79500657	9.46398e-05	0.26738	2.82024
Thousand kernel weight	E4	BS00066409_51	2D	623531205	0.000110068	0.398396	-2.51591
Thousand kernel weight	E4	IAAV1234	6A	76571451	0.000156249	0.251337	2.71743
Thousand kernel weight	E4	wsnp_Ex_c22089_31270755	6A	67140085	0.000207913	0.272727	2.85176
Thousand kernel weight	E4	CAP7_c4056_108	2B	769876477	0.000389546	0.326203	3.0938
Thousand kernel weight	E4	IAAV8622	4B	651339904	0.000429014	0.254011	2.54928
Thousand kernel weight	E4	Ra_c28284_223	6A	80504395	0.000532273	0.262032	2.53517
Thousand kernel weight	E4	Kukri_rep_c72412_856	2A	47817090	0.000552746	0.13369	3.37314
Thousand kernel weight	E4	BS00094252_51	4B	651340242	0.000701843	0.259358	2.45855
Thousand kernel weight	E4	BS00010204_51	3A	489175331	0.000707185	0.326203	1.88262
Thousand kernel weight	E4	Excalibur_c41710_417	5D	477842231	0.000783087	0.240642	-1.76888
Seeds per spike	combined	GENE-2794_534	5D	476632084	8.22217e-05	0.433155	3.79964
Seeds per spike	combined	RFL_Contig2616_1422	3A	549908041	0.000113792	0.0748663	-3.0228
Seeds per spike	combined	BS00067781_51	2B	48944396	0.000610643	0.149733	-2.02553
Seeds per spike	combined	Excalibur_rep_c111221_79	3B	81115462	0.000878787	0.101604	-2.23628
Seeds per spike	combined	wsnp_Ex_c9909_16316813	7B	38728963	0.000889954	0.173797	-2.04529
Seeds per spike	combined	Kukri_rep_c110544_497	3A	744735278	0.000911218	0.0909091	-2.48053
Seeds per spike	E1	wsnp_Ex_c9909_16316813	7B	38728963	7.68186e-05	0.184524	-9.78331
Seeds per spike	E1	GENE-2794_534	5D	476632084	0.000394752	0.425595	14.0997
Seeds per spike	E1	Excalibur_c753_1556	5B	414861027	0.000633895	0.166667	-9.25301
Seeds per spike	E1	RAC875_c46751_112	7B	38729258	0.000719489	0.196429	-8.23871
Seeds per spike	E1	wsnp_BQ171683A_Ta_2_1	7A	587086438	0.000817426	0.190476	8.90886
Seeds per spike	E1	RFL_Contig3811_3709	5B	406506919	0.000977388	0.33631	-5.06283
Seeds per spike	E4	BS00026622_51	7A	678855420	3.27526e-05	0.0695187	0.0593914
Seeds per spike	E4	RAC875_c14102_175	3A	57081977	6.06307e-05	0.15508	-0.0462252
Seeds per spike	E4	Tdurum_contig10036_1758	1B	647568556	9.30742e-05	0.355615	0.0271369
Seeds per spike	E4	Excalibur_c20309_539	3A	744593474	9.61965e-05	0.101604	-0.053156
Seeds per spike	E4	Kukri_rep_c110544_497	3A	744735278	0.000152638	0.0909091	-0.0531081
Seeds per spike	E4	wsnp_Ku_rep_c104159_90704469	7A	678862724	0.000231692	0.0668449	-0.0536002
Seeds per spike	E4	RAC875_c59400_75	2A	46330115	0.000331699	0.168449	0.0386155
Seeds per spike	E4	RFL_Contig2616_1422	3A	549908041	0.000344437	0.0748663	-0.0513846
Seeds per spike	E4	RAC875_rep_c112565_111	Unknown	22313807	0.000370043	0.136364	-0.0423598
Seeds per spike	E4	RAC875_c19111_628	7A	678860400	0.000384891	0.0614973	-0.0538912
Seeds per spike	E4	Kukri_rep_c110544_248	3A	744734592	0.000398477	0.101604	-0.0480199
Seeds per spike	E4	BS00091766_51	2D	643884001	0.000416258	0.0561497	-0.0596799
Seeds per spike	E4	RAC875_c48283_1574	4D	134525903	0.00046454	0.109626	-0.0415326
Seeds per spike	E4	Tdurum_contig8081_2331	1B	421166700	0.000526383	0.0909091	-0.0527846
Seeds per spike	E4	Tdurum_contig49651_227	1D	460463697	0.000627267	0.398396	0.0465112
Seeds per spike	E4	JD_c2020_434	2A	123308216	0.000637986	0.0534759	0.0409586
Seeds per spike	E4	wsnp_Ex_c42372_48966781	6B	235361980	0.000651403	0.237968	0.0370071
Seeds per spike	E4	RAC875_c7060_67	3A	8765275	0.000677523	0.302139	-0.0383968
Seeds per spike	E4	Kukri_c64668_438	4B	611620320	0.000677952	0.128342	-0.0419517
Seeds per spike	E4	Kukri_rep_c110544_52	3A	744734465	0.00067955	0.0882353	-0.0488254
Seeds per spike	E4	TA005327-0480	6B	700070288	0.000725719	0.334225	-0.0397455
Seeds per spike	E4	JD_c13935_85	1D	468017631	0.000752311	0.144385	0.0300687
Seeds per spike	E4	IACX17522	7A	61162658	0.000840648	0.449198	-0.0566498
Seeds per spike	E4	Tdurum_contig15659_801	2D	649542834	0.000846462	0.0882353	0.0415622
Seeds per spike	E4	BobWhite_c10852_309	6A	174039298	0.000944657	0.237968	-0.0392904
Seeds per spike	E4	RFL_Contig2814_859	7A	738251689	0.000962455	0.336898	0.0346963
