# Supplementary material for: Identification of genetic loci associated with major agronomic traits of wheat (Triticum aestivum L.) based on genome-wide association analysis
Source: BMC Plant Biol. 2021 Sep 13;21:418. doi: 10.1186/s12870-021-03180-6 (PMC8436466; doi:10.1186/s12870-021-03180-6)
Supplement: Supplementary file 8 — Additional file 8 : Table S5. The information of real-time PCR primers used in this study. [file 12870_2021_3180_MOESM8_ESM.xlsx]

## Sheet: Table_S5
Identification of Genetic Loci Associated with Major Agronomic Traits of Wheat (Triticum aestivum L.) Based on Genome-wide Association Analysis BMC Plant Biology Woo Joo Jung1 , Yong Jin Lee2, Chon-Sik Kang3, Yong Weon Seo1,2* 1Department of Plant Biotechnology, Korea University, Seoul 02841, Korea 2Department of Biotechnology, Korea University, Seoul 02841, Korea 3National Institute of Crop Scie…
Table S5. The information of real-time PCR primers used in this study.
Candidate genes	Foward primer (5'→3')	Reverse primer (5'→3')
TraesCS5A01G394900	GCCGTCATTGCCATCAAGTG	CTCGGCGACATGCTTCTCAA
TraesCS5B01G454100	TACGTGTGCAAATGCTCGGA	ATTCCTGGCTTGCATGGACA
TraesCS2D01G468900	ACCTGGGAATGCAAGCAAGT	CTCAGCCTTTCTCCGACCAG
TraesCS6D01G212200	AACGTCCTCGCTGTTCTCTC	TGGTGCTTGAGCTTGTGAGT
TraesCS7A01G484300	AACTTGCGGCCTAGCATGAA	CTCGTGCGAGTGTAGTCCTC
TraesCS4B01G225800	CTTGGATTGCTCTCCCGACG	GTCTGCGTCTCGTAGGTCT
TraesCS6A01G407500	AATGGGAATCGCCTACATCGAA	GCGCGCATTCTTTACTTTCTCT
TraesCS6A01G407600	TCAATGCAATCAATGCAGCCAA	AAGTAGAACGCCATGCTCAAGA
TraesCS4B01G052400	GATCAGCCGTCACAGTAGCA	CCTCTTGCTCCTCGATGCTC
TraesCS5A01G320500	TGGTCCAAGATTGCTGCCAA	GCAGACGTTGTGGATAGGCT
TraesCS2D01G036800	TATGGCCGCTCTAGCATTGG	GCTTGTCCTTGCAACAGAGC
TraesCS2D01G064400	GCCAGAACGACACCATCCTT	GGTGAAGCGCCATCGAATTG
TraesCS2B01G087000	CCGTCATGACTGGTCCAGAG	ACGCCTCCATGGCATGATTA
TraesCS3A01G311000	TGGACCGACTACCTTCACCT	CGGTGATCACGTCGAGTTCT
